# Supplementary material for: Aedes albopictus microbiome derives from environmental sources and partitions across distinct host tissues
Source: Microbiologyopen. 2023 Jun 12;12(3):e1364. doi: 10.1002/mbo3.1364 (PMC10261752; doi:10.1002/mbo3.1364)
Supplement: Supplementary file 1 — Supporting information. [file MBO3-12-e1364-s001.xlsx]

## Sheet: 1
Table S1. Metadata for the 20 different sites in the study.
Site Number	Site Name	Date Samples Collected	latitude	longitude	Site Descriptors	Proximal to Human Habitation
1	Biomedical Sciences Building, UH	2019-06-20	21.3039	-157.814	Near a recycling center. Many artifical containainers present (recycling bins)	Y
2	Pacific Biosciences Research Center, UH	2019-07-26	21.303	-157.813	Near a research building with lots of artificial containers (potted plants)	Y
3	Sherman Courtyard, UH	2019-08-05	21.3021	-157.815	Courtyard with native vegetation. Aedes albopictus commonly captured.	Y
4	St. John Courtyard, UH	2019-08-06	21.3015	-157.815	Courtyard with native vegetation. Aedes albopictus commonly captured.	Y
5	Hale Laulima Dorms, UH	2009-08-08	21.3012	-157.813	Behind dorm building near the Mānoa stream. Dense vegetation with natural oviposition sites noted.	Y
6	Hale Kuahine Dorms, UH	2009-08-08	21.3003	-157.813	Behind dorm building near the Mānoa stream. Dense vegetation with artificial containters (potted plants) and natural oviposition sites noted.	Y
7	Ka Papa Loʻi O Kānewai, UH	2019-09-10	21.2952	-157.813	Near Mānoa stream and planted Loʻi Kalo. Dense vegetion with natural containers.	Y
8	Kamakakuokalani Center for Hawaiian Studies, UH	2019-09-10	21.2964	-157.814	Near Mānoa stream and planted Loʻi Kalo. Dense vegetion with natural containers.	Y
9	Schidler College of Business, UH	2019-09-24	21.3008	-157.82	Near heavily landscaped building, little to no natural oviposition sites noted. Artificial containers noted (potted plants).	Y
10	Lyon Arboretum, site 1	2019-10-29	21.3382	-157.802	Near a visiting center at Lyon Arboretum botanical garden. Many natural oviposition sites.	Y
11	Lyon Arboretum, site 2	2019-10-29	21.3341	-157.803	Along trail at at Lyon Arboretum botanical garden. Natural and articial oviposition sites.	Y
12	Lyon Arboretum, site 3	2019-10-29	21.3348	-157.802	Along trail at at Lyon Arboretum botanical garden. Natural and articial oviposition sites.	Y
13	Lyon Arboretum, site 4	2019-11-05	21.3349	-157.803	Approximatly 30 meters from trail, dense native vegetation and natural oviposition sites.	N
14	Lyon Arboretum, site 5	2019-11-05	21.3349	-157.803	Approximatly 30 meters from trail, dense native vegetation and natural oviposition sites.	N
15	University of Hawaii Childrens Center at Mānoa, UH	2019-12-09	21.2972	-157.823	Near a childrens center with natural and artificial oviposition sites. Pet chickens approximately 5 meters from site.	Y
16	Lyon Arboretum, site 6	2019-12-10	21.3373	-157.804	Approximatly 30 meters from trail, dense native vegetation and natural oviposition sites.	N
17	Lyon Arboretum, site 7	2019-12-10	21.3383	-157.805	Approximatly 30 meters from trail, dense native vegetation and natural oviposition sites.	N
18	Lyon Arboretum, site 8	2019-12-10	21.3389	-157.806	Approximatly 30 meters from trail, dense native vegetation and natural oviposition sites.	N
19	Lyon Arboretum, site 9	2019-12-10	21.3393	-157.806	Approximatly 30 meters from trail, dense native vegetation and natural oviposition sites.	N
20	Magoon Research Station, UH	2019-12-11	21.3065	-157.809	Near a field research center with natural and artificial oviposition sites.	Y
*University of Hawai`I at Mānoa (UH)

## Sheet: 2
Table S2. Plants species for which plant nectar was collected from the 20 sites in this study.
Site Number	site	species
1	Biomedical Sciences Building, UH	Carissa macrocarpa
1	Biomedical Sciences Building, UH	Emilia fosbergi
1	Biomedical Sciences Building, UH	Lantana urticoides
2	Pacific Biosciences Research Center, UH	Bougainvillea glabra
2	Pacific Biosciences Research Center, UH	Bouganvilea glabra
2	Pacific Biosciences Research Center, UH	Fagrea berteroana
3	Sherman Courtyard, UH	Argemore murita
3	Sherman Courtyard, UH	Hibiscus waimeae
3	Sherman Courtyard, UH	Hibiscus waimeae
4	St. John Courtyard, UH	Dichorisandra thyrsiflora
4	St. John Courtyard, UH	Hibiscus waimeae
4	St. John Courtyard, UH	Red flowering hibiscus
5	Hale Laulima Dorms, UH	Calotropis gigantea
5	Hale Laulima Dorms, UH	Tamarindus indica
6	Hale Kuahine Dorms, UH	Albizia julibrissin
6	Hale Kuahine Dorms, UH	Cascabela thevetia
6	Hale Kuahine Dorms, UH	Morinda citrifolia
7	Ka Papa Loʻi O Kānewai, UH	Morinda citrifolia
7	Ka Papa Loʻi O Kānewai, UH	Morinda citrifolia, rotting noni fruit on ground
7	Ka Papa Loʻi O Kānewai, UH	Sphagneticola trilobata
8	Kamakakuokalani Center for Hawaiian Studies, UH	Ochna serrulata
8	Kamakakuokalani Center for Hawaiian Studies, UH	Ochna serrulata
8	Kamakakuokalani Center for Hawaiian Studies, UH	Ochna serrulata
9	Schidler College of Business, UH	Plumbago auriculata
9	Schidler College of Business, UH	Plumeria rubra
9	Schidler College of Business, UH	Plumeria rubra
10	Lyon Arboretum, site 1	Alpinia purpurata
10	Lyon Arboretum, site 1	Alpinia purpurata
10	Lyon Arboretum, site 1	Alpinia purpurata
11	Lyon Arboretum, site 2	Heliconia latispatha
11	Lyon Arboretum, site 2	Heliconia latispatha
11	Lyon Arboretum, site 2	Rhododendron section
12	Lyon Arboretum, site 3	Alpinia purpurata
12	Lyon Arboretum, site 3	Alpinia purpurata
12	Lyon Arboretum, site 3	Rhododendron section
13	Lyon Arboretum, site 4	Alpinia purpurata
13	Lyon Arboretum, site 4	Alpinia purpurata
13	Lyon Arboretum, site 4	Rhododendron section
14	Lyon Arboretum, site 5	Heliconia latispatha
14	Lyon Arboretum, site 5	Heliconia latispatha
14	Lyon Arboretum, site 5	Heliconia latispatha
15	University of Hawaii Childrens Center at Mānoa, UH	Morinda citrifolia
15	University of Hawaii Childrens Center at Mānoa, UH	Morinda citrifolia
15	University of Hawaii Childrens Center at Mānoa, UH	Plumeria
16	Lyon Arboretum, site 6	Costus barbatus
16	Lyon Arboretum, site 6	Costus barbatus
16	Lyon Arboretum, site 6	Heliconia latispatha
17	Lyon Arboretum, site 7	Cheilocostus speciosus
17	Lyon Arboretum, site 7	Neoregelia carolinae
17	Lyon Arboretum, site 7	Neoregelia carolinae
18	Lyon Arboretum, site 8	Heychium gardnerianum
18	Lyon Arboretum, site 8	Heychium gardnerianum
18	Lyon Arboretum, site 8	Impatiens walleriana
19	Lyon Arboretum, site 9	Helicona bihai
19	Lyon Arboretum, site 9	Helicona bihai
19	Lyon Arboretum, site 9	Spathoglottis plicata
20	Magoon Research Station, UH	Alpinia purpurata
20	Magoon Research Station, UH	Costus spicatus
20	Magoon Research Station, UH	Hedychium garnerianum

## Sheet: 3
Table S3. Bacterial taxa for environmental (i.e., soil, water, plant-nectar) and mosquito samples (i.e., crop, midgut, malpighian tubules, and ovaries) used in the main analysis.
OTU Label	Domain	Phyllum	Class	Order	Family	Genus
Otu00001	Bacteria	Proteobacteria	Alphaproteobacteria	Rickettsiales	Anaplasmataceae	Wolbachia, wAlbA
Otu00002	Bacteria	Proteobacteria	Alphaproteobacteria	Rickettsiales	Anaplasmataceae	Wolbachia, wAlbB
Otu00003	Bacteria	Proteobacteria	Gammaproteobacteria	Betaproteobacteriales	Burkholderiaceae	Ralstonia
Otu00004	Bacteria	Proteobacteria	Gammaproteobacteria	Betaproteobacteriales	Burkholderiaceae	Burkholderia-Caballeronia-Paraburkholderia
Otu00009	Bacteria	Proteobacteria	Gammaproteobacteria	Oceanospirillales	Halomonadaceae	Halomonadaceae_unclassified
Otu00010	Bacteria	Proteobacteria	Gammaproteobacteria	Pseudomonadales	Pseudomonadaceae	Pseudomonas
Otu00012	Bacteria	Proteobacteria	Alphaproteobacteria	Rhizobiales	Xanthobacteraceae	Xanthobacter
Otu00021	Bacteria	Proteobacteria	Gammaproteobacteria	Betaproteobacteriales	Burkholderiaceae	Polynucleobacter
Otu00022	Bacteria	Bacteroidetes	Bacteroidia	Flavobacteriales	Weeksellaceae	Chryseobacterium
Otu00023	Bacteria	Proteobacteria	Gammaproteobacteria	Enterobacteriales	Enterobacteriaceae	Buchnera
Otu00038	Bacteria	Proteobacteria	Gammaproteobacteria	Enterobacteriales	Enterobacteriaceae	Enterobacteriaceae_unclassified
Otu00043	Bacteria	Proteobacteria	Alphaproteobacteria	Sphingomonadales	Sphingomonadaceae	Sphingomonas
Otu00045	Bacteria	Bacteroidetes	Bacteroidia	Flavobacteriales	Flavobacteriaceae	Flavobacterium
Otu00046	Bacteria	Firmicutes	Bacilli	Bacillales	Staphylococcaceae	Staphylococcus
Otu00047	Bacteria	Proteobacteria	Alphaproteobacteria	Acetobacterales	Acetobacteraceae	Asaia
Otu00052	Bacteria	Proteobacteria	Gammaproteobacteria	Enterobacteriales	Enterobacteriaceae	Enterobacteriaceae_unclassified
Otu00055	Bacteria	Proteobacteria	Gammaproteobacteria	Enterobacteriales	Enterobacteriaceae	Enterobacteriaceae_unclassified
Otu00072	Bacteria	Proteobacteria	Gammaproteobacteria	Enterobacteriales	Enterobacteriaceae	Enterobacteriaceae_unclassified
Otu00074	Bacteria	Proteobacteria	Gammaproteobacteria	Diplorickettsiales	Diplorickettsiaceae	Rickettsiella
Otu00077	Bacteria	Verrucomicrobia	Verrucomicrobiae	Chthoniobacterales	Chthoniobacteraceae	Candidatus_Udaeobacter
Otu00078	Archaea	Thaumarchaeota	Nitrososphaeria	Nitrososphaerales	Nitrososphaeraceae	Nitrososphaeraceae_ge
Otu00079	Bacteria	Proteobacteria	Alphaproteobacteria	Rhizobiales	Xanthobacteraceae	Xanthobacteraceae_unclassified
Otu00080	Bacteria	Proteobacteria	Alphaproteobacteria	Rhizobiales	Xanthobacteraceae	Bradyrhizobium
Otu00082	Bacteria	Proteobacteria	Gammaproteobacteria	Enterobacteriales	Enterobacteriaceae	Enterobacteriaceae_unclassified
Otu00084	Bacteria	Rokubacteria	NC10	Rokubacteriales	Rokubacteriales_fa	Rokubacteriales_ge
Otu00086	Bacteria	Proteobacteria	Gammaproteobacteria	Betaproteobacteriales	Burkholderiaceae	Burkholderiaceae_unclassified
Otu00087	Bacteria	Proteobacteria	Gammaproteobacteria	Steroidobacterales	Steroidobacteraceae	Steroidobacter
Otu00090	Bacteria	Proteobacteria	Alphaproteobacteria	Sphingomonadales	Sphingomonadaceae	Novosphingobium
Otu00095	Bacteria	Proteobacteria	Gammaproteobacteria	Betaproteobacteriales	Burkholderiaceae	Burkholderiaceae_unclassified
Otu00098	Bacteria	Proteobacteria	Gammaproteobacteria	Diplorickettsiales	Diplorickettsiaceae	Rickettsiella
Otu00099	Bacteria	Proteobacteria	Gammaproteobacteria	Diplorickettsiales	Diplorickettsiaceae	Rickettsiella
Otu00101	Bacteria	Proteobacteria	Alphaproteobacteria	Rhizobiales	Beijerinckiaceae	Beijerinckiaceae_unclassified
Otu00103	Bacteria	Proteobacteria	Alphaproteobacteria	Rhizobiales	Beijerinckiaceae	Methylobacterium
Otu00104	Bacteria	Proteobacteria	Gammaproteobacteria	Betaproteobacteriales	Burkholderiaceae	Burkholderiaceae_unclassified
Otu00106	Bacteria	Acidobacteria	Subgroup_6	Subgroup_6_or	Subgroup_6_fa	Subgroup_6_ge
Otu00110	Bacteria	Fusobacteria	Fusobacteriia	Fusobacteriales	Fusobacteriaceae	Cetobacterium
Otu00116	Bacteria	Proteobacteria	Gammaproteobacteria	Cellvibrionales	Cellvibrionaceae	Cellvibrio
Otu00121	Bacteria	Proteobacteria	Gammaproteobacteria	Betaproteobacteriales	Burkholderiaceae	Hydrogenophaga
Otu00123	Bacteria	Proteobacteria	Alphaproteobacteria	Rhodobacterales	Rhodobacteraceae	Rhodobacter
Otu00124	Bacteria	Proteobacteria	Alphaproteobacteria	Rhizobiales	Xanthobacteraceae	uncultured
Otu00126	Bacteria	Proteobacteria	Gammaproteobacteria	Aeromonadales	Aeromonadaceae	Aeromonas
Otu00129	Bacteria	Planctomycetes	Planctomycetacia	Isosphaerales	Isosphaeraceae	uncultured
Otu00134	Bacteria	Proteobacteria	Gammaproteobacteria	Betaproteobacteriales	Burkholderiaceae	Xylophilus
Otu00135	Bacteria	Proteobacteria	Gammaproteobacteria	Pseudomonadales	Moraxellaceae	Acinetobacter
Otu00136	Bacteria	Nitrospirae	Nitrospira	Nitrospirales	Nitrospiraceae	Nitrospira
Otu00137	Bacteria	Proteobacteria	Alphaproteobacteria	Rhizobiales	Xanthobacteraceae	Rhodopseudomonas
Otu00139	Bacteria	Proteobacteria	Alphaproteobacteria	Rhizobiales	Xanthobacteraceae	uncultured
Otu00144	Bacteria	Acidobacteria	Subgroup_6	Subgroup_6_or	Subgroup_6_fa	Subgroup_6_ge
Otu00147	Archaea	Thaumarchaeota	Nitrososphaeria	Nitrososphaerales	Nitrososphaeraceae	Nitrososphaeraceae_ge
Otu00152	Bacteria	Actinobacteria	Thermoleophilia	Solirubrobacterales	Solirubrobacteraceae	Solirubrobacter
Otu00153	Bacteria	Acidobacteria	Subgroup_6	Subgroup_6_or	Subgroup_6_fa	Subgroup_6_ge
Otu00156	Bacteria	Proteobacteria	Alphaproteobacteria	Rhizobiales	Xanthobacteraceae	Xanthobacteraceae_unclassified
Otu00157	Bacteria	Proteobacteria	Gammaproteobacteria	Diplorickettsiales	Diplorickettsiaceae	Rickettsiella
Otu00159	Bacteria	Proteobacteria	Deltaproteobacteria	Deltaproteobacteria_unclassified	Deltaproteobacteria_unclassified	Deltaproteobacteria_unclassified
Otu00163	Bacteria	Proteobacteria	Gammaproteobacteria	Betaproteobacteriales	Burkholderiaceae	Burkholderiaceae_unclassified
Otu00164	Bacteria	Acidobacteria	Subgroup_6	Subgroup_6_unclassified	Subgroup_6_unclassified	Subgroup_6_unclassified
Otu00166	Bacteria	Proteobacteria	Gammaproteobacteria	Pseudomonadales	Moraxellaceae	Acinetobacter
Otu00167	Bacteria	Proteobacteria	Gammaproteobacteria	Betaproteobacteriales	Burkholderiaceae	Pseudorhodoferax
Otu00168	Bacteria	Verrucomicrobia	Verrucomicrobiae	Pedosphaerales	Pedosphaeraceae	Pedosphaeraceae_ge
Otu00169	Bacteria	Proteobacteria	Gammaproteobacteria	Gammaproteobacteria_Incertae_Sedis	Unknown_Family	Acidibacter
Otu00171	Bacteria	Actinobacteria	Actinobacteria	Corynebacteriales	Mycobacteriaceae	Mycobacterium
Otu00174	Bacteria	Proteobacteria	Gammaproteobacteria	CCD24	CCD24_fa	CCD24_ge
Otu00175	Bacteria	Proteobacteria	Gammaproteobacteria	Betaproteobacteriales	Burkholderiaceae	Burkholderiaceae_unclassified
Otu00178	Bacteria	Acidobacteria	Subgroup_6	Subgroup_6_or	Subgroup_6_fa	Subgroup_6_ge
Otu00179	Bacteria	Proteobacteria	Alphaproteobacteria	Rhizobiales	Xanthobacteraceae	Bradyrhizobium
Otu00181	Archaea	Thaumarchaeota	Nitrososphaeria	Nitrososphaerales	Nitrososphaeraceae	Candidatus_Nitrocosmicus
Otu00185	Bacteria	Proteobacteria	Alphaproteobacteria	Rhizobiales	Methyloligellaceae	uncultured
Otu00188	Bacteria	Bacteria_unclassified	Bacteria_unclassified	Bacteria_unclassified	Bacteria_unclassified	Bacteria_unclassified
Otu00190	Bacteria	Actinobacteria	Actinobacteria	Corynebacteriales	Nocardiaceae	Williamsia
Otu00191	Bacteria	Proteobacteria	Gammaproteobacteria	Betaproteobacteriales	Burkholderiaceae	Azohydromonas
Otu00193	Bacteria	Proteobacteria	Alphaproteobacteria	Rhizobiales	Rhizobiaceae	Rhizobiaceae_unclassified
Otu00195	Bacteria	Acidobacteria	Subgroup_6	Subgroup_6_or	Subgroup_6_fa	Subgroup_6_ge
Otu00196	Bacteria	Proteobacteria	Alphaproteobacteria	Rhizobiales	Rhizobiaceae	Allorhizobium-Neorhizobium-Pararhizobium-Rhizobium
Otu00202	Bacteria	Proteobacteria	Alphaproteobacteria	Rhizobiales	Rhizobiaceae	Rhizobiaceae_unclassified
Otu00207	Bacteria	Bacteroidetes	Bacteroidia	Flavobacteriales	Flavobacteriaceae	Flavobacterium
Otu00214	Bacteria	Proteobacteria	Alphaproteobacteria	Rhizobiales	Rhizobiaceae	Allorhizobium-Neorhizobium-Pararhizobium-Rhizobium
Otu00215	Bacteria	Bacteroidetes	Bacteroidia	Cytophagales	Spirosomaceae	Flectobacillus
Otu00216	Bacteria	Proteobacteria	Alphaproteobacteria	Sphingomonadales	Sphingomonadaceae	Sphingomonas
Otu00221	Bacteria	Actinobacteria	Thermoleophilia	Gaiellales	Gaiellaceae	Gaiella
Otu00225	Bacteria	Proteobacteria	Alphaproteobacteria	Rhizobiales	Rhizobiaceae	Rhizobiaceae_unclassified
Otu00226	Bacteria	Proteobacteria	Gammaproteobacteria	Betaproteobacteriales	Nitrosomonadaceae	mle1-7
Otu00227	Bacteria	Acidobacteria	Subgroup_6	Subgroup_6_or	Subgroup_6_fa	Subgroup_6_ge
Otu00229	Bacteria	Proteobacteria	Alphaproteobacteria	Rhizobiales	Rhizobiales_unclassified	Rhizobiales_unclassified
Otu00231	Bacteria	Proteobacteria	Gammaproteobacteria	Betaproteobacteriales	Burkholderiaceae	uncultured
Otu00235	Bacteria	Acidobacteria	Subgroup_6	Subgroup_6_or	Subgroup_6_fa	Subgroup_6_ge
Otu00236	Bacteria	Proteobacteria	Alphaproteobacteria	Rhizobiales	Rhizobiaceae	Neorhizobium
Otu00237	Bacteria	Proteobacteria	Alphaproteobacteria	Sphingomonadales	Sphingomonadaceae	Sphingobium
Otu00238	Bacteria	Proteobacteria	Gammaproteobacteria	Betaproteobacteriales	Burkholderiaceae	Burkholderiaceae_unclassified
Otu00239	Bacteria	Proteobacteria	Gammaproteobacteria	Betaproteobacteriales	Burkholderiaceae	Ramlibacter
Otu00240	Bacteria	Proteobacteria	Gammaproteobacteria	Gammaproteobacteria_Incertae_Sedis	Unknown_Family	Acidibacter
Otu00241	Bacteria	Proteobacteria	Alphaproteobacteria	Rhizobiales	Xanthobacteraceae	Rhodoplanes
Otu00242	Bacteria	Proteobacteria	Alphaproteobacteria	Rhizobiales	Hyphomicrobiaceae	Pedomicrobium
Otu00245	Bacteria	Proteobacteria	Alphaproteobacteria	Caulobacterales	Caulobacteraceae	Brevundimonas
Otu00246	Bacteria	Planctomycetes	Planctomycetacia	Planctomycetales	uncultured	uncultured_ge
Otu00247	Bacteria	Proteobacteria	Gammaproteobacteria	Pseudomonadales	Moraxellaceae	Acinetobacter
Otu00252	Bacteria	Proteobacteria	Alphaproteobacteria	Sphingomonadales	Sphingomonadaceae	Novosphingobium
Otu00253	Bacteria	Verrucomicrobia	Verrucomicrobiae	Chthoniobacterales	Chthoniobacteraceae	Candidatus_Udaeobacter
Otu00254	Bacteria	Proteobacteria	Gammaproteobacteria	Betaproteobacteriales	B1-7BS	B1-7BS_ge
Otu00255	Bacteria	Proteobacteria	Gammaproteobacteria	Xanthomonadales	Xanthomonadaceae	Luteimonas
Otu00256	Bacteria	Proteobacteria	Deltaproteobacteria	Myxococcales	BIrii41	BIrii41_ge
Otu00257	Bacteria	Proteobacteria	Alphaproteobacteria	Rhizobiales	Xanthobacteraceae	uncultured
Otu00258	Bacteria	Proteobacteria	Alphaproteobacteria	Rhizobiales	Xanthobacteraceae	Pseudolabrys
Otu00259	Bacteria	Actinobacteria	Actinobacteria	Micrococcales	Microbacteriaceae	Curtobacterium
Otu00261	Bacteria	Proteobacteria	Alphaproteobacteria	Sphingomonadales	Sphingomonadaceae	Sphingomonas
Otu00262	Bacteria	Bacteroidetes	Bacteroidia	Flavobacteriales	Weeksellaceae	Chryseobacterium
Otu00263	Bacteria	Firmicutes	Clostridia	Clostridiales	Clostridiaceae_1	Clostridium_sensu_stricto_1
Otu00264	Bacteria	Chloroflexi	KD4-96	KD4-96_or	KD4-96_fa	KD4-96_ge
Otu00265	Bacteria	Proteobacteria	Deltaproteobacteria	Myxococcales	Myxococcales_unclassified	Myxococcales_unclassified
Otu00266	Archaea	Thaumarchaeota	Nitrososphaeria	Nitrososphaerales	Nitrososphaeraceae	Nitrososphaeraceae_ge
Otu00267	Bacteria	Actinobacteria	Actinobacteria	Frankiales	Acidothermaceae	Acidothermus
Otu00270	Bacteria	Proteobacteria	Gammaproteobacteria	Betaproteobacteriales	Nitrosomonadaceae	Ellin6067
Otu00271	Bacteria	Actinobacteria	Actinobacteria	Micrococcales	Micrococcaceae	Pseudarthrobacter
Otu00272	Bacteria	Actinobacteria	Actinobacteria	Pseudonocardiales	Pseudonocardiaceae	Pseudonocardia
Otu00275	Bacteria	Acidobacteria	Subgroup_6	Subgroup_6_or	Subgroup_6_fa	Subgroup_6_ge
Otu00276	Bacteria	Proteobacteria	Alphaproteobacteria	Rhizobiales	Methyloligellaceae	Methyloligellaceae_unclassified
Otu00278	Bacteria	Acidobacteria	Subgroup_6	Subgroup_6_unclassified	Subgroup_6_unclassified	Subgroup_6_unclassified
Otu00279	Bacteria	Proteobacteria	Alphaproteobacteria	Sphingomonadales	Sphingomonadaceae	Sphingomonas
Otu00280	Bacteria	Proteobacteria	Deltaproteobacteria	Myxococcales	Haliangiaceae	Haliangium
Otu00283	Bacteria	Proteobacteria	Alphaproteobacteria	Rhodobacterales	Rhodobacteraceae	Paracoccus
Otu00285	Bacteria	Proteobacteria	Gammaproteobacteria	Betaproteobacteriales	Burkholderiaceae	Burkholderiaceae_unclassified
Otu00286	Bacteria	Verrucomicrobia	Verrucomicrobiae	Verrucomicrobiales	Rubritaleaceae	Luteolibacter
Otu00288	Bacteria	Proteobacteria	Alphaproteobacteria	Rhizobiales	Rhizobiaceae	Rhizobiaceae_unclassified
Otu00289	Bacteria	Verrucomicrobia	Verrucomicrobiae	Pedosphaerales	Pedosphaeraceae	Pedosphaeraceae_ge
Otu00290	Bacteria	Verrucomicrobia	Verrucomicrobiae	Chthoniobacterales	Chthoniobacteraceae	Candidatus_Udaeobacter
Otu00291	Bacteria	Actinobacteria	Actinobacteria	Micrococcales	Intrasporangiaceae	Janibacter
Otu00294	Bacteria	Verrucomicrobia	Verrucomicrobiae	Chthoniobacterales	Xiphinematobacteraceae	Candidatus_Xiphinematobacter
Otu00295	Bacteria	Proteobacteria	Gammaproteobacteria	Betaproteobacteriales	Burkholderiaceae	Burkholderiaceae_unclassified
Otu00296	Bacteria	Actinobacteria	Actinobacteria	Corynebacteriales	Mycobacteriaceae	Mycobacterium
Otu00298	Bacteria	Proteobacteria	Alphaproteobacteria	Sphingomonadales	Sphingomonadaceae	Novosphingobium
Otu00299	Bacteria	Proteobacteria	Gammaproteobacteria	Betaproteobacteriales	Rhodocyclaceae	Uliginosibacterium
Otu00300	Bacteria	Acidobacteria	Subgroup_6	Subgroup_6_or	Subgroup_6_fa	Subgroup_6_ge
Otu00301	Bacteria	Acidobacteria	Acidobacteriia	Acidobacteriales	Koribacteraceae	Candidatus_Koribacter
Otu00307	Bacteria	Acidobacteria	Acidobacteriia	Acidobacteriales	uncultured	uncultured_ge
Otu00308	Bacteria	Proteobacteria	Alphaproteobacteria	Rhizobiales	Xanthobacteraceae	Xanthobacteraceae_unclassified
Otu00310	Bacteria	Proteobacteria	Alphaproteobacteria	Rhizobiales	Xanthobacteraceae	Xanthobacteraceae_unclassified
Otu00311	Bacteria	Actinobacteria	Actinobacteria	Pseudonocardiales	Pseudonocardiaceae	Actinomycetospora
Otu00314	Bacteria	Acidobacteria	Subgroup_6	Subgroup_6_or	Subgroup_6_fa	Subgroup_6_ge
Otu00315	Bacteria	Proteobacteria	Alphaproteobacteria	Rhizobiales	Beijerinckiaceae	Roseiarcus
Otu00316	Bacteria	Proteobacteria	Deltaproteobacteria	Myxococcales	Sandaracinaceae	uncultured
Otu00317	Bacteria	Proteobacteria	Gammaproteobacteria	Aeromonadales	Aeromonadaceae	Tolumonas
Otu00318	Bacteria	Actinobacteria	Actinobacteria	Propionibacteriales	Nocardioidaceae	Nocardioides
Otu00323	Bacteria	Actinobacteria	Thermoleophilia	Solirubrobacterales	67-14	67-14_ge
Otu00324	Bacteria	Bacteroidetes	Bacteroidia	Chitinophagales	Chitinophagaceae	Parafilimonas
Otu00326	Bacteria	Actinobacteria	Actinobacteria	Pseudonocardiales	Pseudonocardiaceae	Actinomycetospora
Otu00327	Bacteria	Proteobacteria	Alphaproteobacteria	Rhizobiales	Xanthobacteraceae	Pseudolabrys
Otu00328	Bacteria	Proteobacteria	Alphaproteobacteria	Caulobacterales	Caulobacteraceae	Caulobacteraceae_unclassified
Otu00329	Bacteria	Proteobacteria	Alphaproteobacteria	Caulobacterales	Caulobacteraceae	Phenylobacterium
Otu00330	Bacteria	Proteobacteria	Alphaproteobacteria	Dongiales	Dongiaceae	Dongia
Otu00332	Bacteria	Proteobacteria	Alphaproteobacteria	Sphingomonadales	Sphingomonadaceae	Sphingomonas
Otu00333	Bacteria	Bacteroidetes	Bacteroidia	Chitinophagales	Chitinophagaceae	Vibrionimonas
Otu00336	Bacteria	Proteobacteria	Alphaproteobacteria	Sphingomonadales	Sphingomonadaceae	Sphingomonas
Otu00340	Bacteria	Proteobacteria	Alphaproteobacteria	Rhizobiales	Beijerinckiaceae	Methylobacterium
Otu00342	Bacteria	Acidobacteria	Holophagae	Subgroup_7	Subgroup_7_fa	Subgroup_7_ge
Otu00343	Bacteria	Proteobacteria	Alphaproteobacteria	Sphingomonadales	Sphingomonadaceae	Sphingomonadaceae_unclassified
Otu00344	Bacteria	Verrucomicrobia	Verrucomicrobiae	Chthoniobacterales	Chthoniobacteraceae	Candidatus_Udaeobacter
Otu00346	Bacteria	Actinobacteria	Actinobacteria	Micrococcales	Microbacteriaceae	Amnibacterium
Otu00348	Bacteria	Proteobacteria	Gammaproteobacteria	Betaproteobacteriales	Burkholderiaceae	Burkholderiaceae_unclassified
Otu00350	Bacteria	Actinobacteria	Thermoleophilia	Gaiellales	Gaiellaceae	Gaiella
Otu00351	Bacteria	Proteobacteria	Gammaproteobacteria	Xanthomonadales	Xanthomonadaceae	Lysobacter
Otu00353	Bacteria	Proteobacteria	Gammaproteobacteria	Enterobacteriales	Enterobacteriaceae	Enterobacteriaceae_unclassified
Otu00355	Bacteria	Bacteroidetes	Bacteroidia	Chitinophagales	Chitinophagaceae	uncultured
Otu00356	Bacteria	Firmicutes	Bacilli	Lactobacillales	Streptococcaceae	Lactococcus
Otu00357	Bacteria	Proteobacteria	Gammaproteobacteria	Xanthomonadales	Xanthomonadaceae	Pseudoxanthomonas
Otu00359	Bacteria	Proteobacteria	Gammaproteobacteria	Betaproteobacteriales	Burkholderiaceae	Burkholderiaceae_unclassified
Otu00361	Bacteria	Proteobacteria	Gammaproteobacteria	Betaproteobacteriales	A21b	A21b_ge
Otu00363	Bacteria	Bacteroidetes	Bacteroidia	Cytophagales	Spirosomaceae	Emticicia
Otu00364	Archaea	Thaumarchaeota	Nitrososphaeria	Nitrososphaerales	Nitrososphaeraceae	Nitrososphaeraceae_ge
Otu00366	Bacteria	Proteobacteria	Alphaproteobacteria	Rhizobiales	Beijerinckiaceae	Methylobacterium
Otu00368	Bacteria	Nitrospirae	Nitrospira	Nitrospirales	Nitrospiraceae	Nitrospira
Otu00369	Bacteria	Proteobacteria	Gammaproteobacteria	Alteromonadales	Alteromonadaceae	Rheinheimera
Otu00376	Bacteria	Acidobacteria	Subgroup_6	Subgroup_6_or	Subgroup_6_fa	Subgroup_6_ge
Otu00378	Bacteria	Proteobacteria	Alphaproteobacteria	Rhizobiales	Xanthobacteraceae	uncultured
Otu00379	Bacteria	Verrucomicrobia	Verrucomicrobiae	Chthoniobacterales	Chthoniobacteraceae	Candidatus_Udaeobacter
Otu00383	Bacteria	Actinobacteria	Thermoleophilia	Gaiellales	Gaiellaceae	Gaiella
Otu00384	Bacteria	Proteobacteria	Alphaproteobacteria	Rhizobiales	Beijerinckiaceae	Methylobacterium
Otu00387	Bacteria	Acidobacteria	Subgroup_6	Subgroup_6_or	Subgroup_6_fa	Subgroup_6_ge
Otu00388	Bacteria	Actinobacteria	Actinobacteria	Corynebacteriales	Nocardiaceae	Gordonia
Otu00391	Bacteria	Proteobacteria	Alphaproteobacteria	Rhizobiales	Beijerinckiaceae	Rhodoblastus
Otu00393	Bacteria	Proteobacteria	Gammaproteobacteria	Betaproteobacteriales	Burkholderiaceae	Duganella
Otu00400	Bacteria	Acidobacteria	Subgroup_6	Subgroup_6_or	Subgroup_6_fa	Subgroup_6_ge
Otu00402	Bacteria	Verrucomicrobia	Verrucomicrobiae	Chthoniobacterales	Chthoniobacteraceae	Candidatus_Udaeobacter
Otu00405	Bacteria	Proteobacteria	Alphaproteobacteria	Rhizobiales	Xanthobacteraceae	Bradyrhizobium
Otu00406	Bacteria	Proteobacteria	Alphaproteobacteria	Rhodobacterales	Rhodobacteraceae	Rhodobacteraceae_unclassified
Otu00408	Bacteria	Proteobacteria	Alphaproteobacteria	Azospirillales	Azospirillaceae	Azospirillum
Otu00409	Bacteria	Proteobacteria	Alphaproteobacteria	Rhizobiales	Devosiaceae	Devosia
Otu00411	Bacteria	Proteobacteria	Alphaproteobacteria	Sphingomonadales	Sphingomonadaceae	Sphingomonas
Otu00413	Bacteria	Actinobacteria	Actinobacteria	Propionibacteriales	Nocardioidaceae	Nocardioides
Otu00414	Bacteria	Acidobacteria	Subgroup_6	Subgroup_6_or	Subgroup_6_fa	Subgroup_6_ge
Otu00417	Bacteria	Proteobacteria	Alphaproteobacteria	Rhizobiales	Rhizobiaceae	Mesorhizobium
Otu00419	Bacteria	Actinobacteria	Thermoleophilia	Gaiellales	uncultured	uncultured_ge
Otu00423	Bacteria	Proteobacteria	Alphaproteobacteria	Caulobacterales	Hyphomonadaceae	Hirschia
Otu00425	Bacteria	Proteobacteria	Gammaproteobacteria	Betaproteobacteriales	Methylophilaceae	Methylophilus
Otu00427	Bacteria	Acidobacteria	Subgroup_6	Subgroup_6_or	Subgroup_6_fa	Subgroup_6_ge
Otu00432	Bacteria	Entotheonellaeota	Entotheonellia	Entotheonellales	Entotheonellaceae	Entotheonellaceae_ge
Otu00436	Bacteria	Proteobacteria	Gammaproteobacteria	Betaproteobacteriales	Burkholderiaceae	Massilia
Otu00438	Bacteria	Proteobacteria	Gammaproteobacteria	Betaproteobacteriales	Burkholderiaceae	Burkholderiaceae_unclassified
Otu00439	Bacteria	Proteobacteria	Gammaproteobacteria	Betaproteobacteriales	Burkholderiaceae	Burkholderiaceae_unclassified
Otu00442	Bacteria	Proteobacteria	Gammaproteobacteria	Xanthomonadales	Xanthomonadaceae	Xanthomonadaceae_unclassified
Otu00443	Bacteria	Bacteroidetes	Bacteroidia	Flavobacteriales	Weeksellaceae	Cloacibacterium
Otu00444	Bacteria	Actinobacteria	Actinobacteria	Pseudonocardiales	Pseudonocardiaceae	Actinophytocola
Otu00448	Bacteria	Proteobacteria	Gammaproteobacteria	Xanthomonadales	Xanthomonadaceae	Thermomonas
Otu00449	Bacteria	Bacteroidetes	Bacteroidia	Chitinophagales	Chitinophagaceae	uncultured
Otu00451	Bacteria	Bacteroidetes	Bacteroidia	Chitinophagales	Chitinophagaceae	Flavisolibacter
Otu00452	Bacteria	Proteobacteria	Gammaproteobacteria	Betaproteobacteriales	Burkholderiaceae	Massilia
Otu00453	Bacteria	Acidobacteria	Subgroup_6	Subgroup_6_or	Subgroup_6_fa	Subgroup_6_ge
Otu00456	Bacteria	Proteobacteria	Alphaproteobacteria	Rhizobiales	Rhodomicrobiaceae	Rhodomicrobium
Otu00458	Bacteria	Proteobacteria	Gammaproteobacteria	Diplorickettsiales	Diplorickettsiaceae	Rickettsiella
Otu00459	Bacteria	Bacteroidetes	Bacteroidia	Flavobacteriales	Weeksellaceae	Chryseobacterium
Otu00468	Bacteria	Acidobacteria	Subgroup_6	Subgroup_6_or	Subgroup_6_fa	Subgroup_6_ge
Otu00469	Bacteria	Proteobacteria	Alphaproteobacteria	Rhizobiales	Xanthobacteraceae	uncultured
Otu00471	Bacteria	Proteobacteria	Gammaproteobacteria	Betaproteobacteriales	Burkholderiaceae	Burkholderiaceae_unclassified
Otu00474	Bacteria	Proteobacteria	Alphaproteobacteria	Rhizobiales	Rhizobiaceae	Allorhizobium-Neorhizobium-Pararhizobium-Rhizobium
Otu00477	Bacteria	Actinobacteria	Actinobacteria	Micromonosporales	Micromonosporaceae	Micromonosporaceae_unclassified
Otu00480	Bacteria	Proteobacteria	Gammaproteobacteria	Betaproteobacteriales	Nitrosomonadaceae	GOUTA6
Otu00481	Bacteria	Proteobacteria	Deltaproteobacteria	Myxococcales	Haliangiaceae	Haliangium
Otu00483	Bacteria	Proteobacteria	Gammaproteobacteria	PLTA13	PLTA13_fa	PLTA13_ge
Otu00486	Bacteria	Chloroflexi	KD4-96	KD4-96_or	KD4-96_fa	KD4-96_ge
Otu00487	Bacteria	Proteobacteria	Alphaproteobacteria	Rhizobiales	Methyloligellaceae	uncultured
Otu00488	Bacteria	Actinobacteria	Thermoleophilia	Solirubrobacterales	Solirubrobacteraceae	Solirubrobacter
Otu00490	Bacteria	Proteobacteria	Alphaproteobacteria	Rhizobiales	Hyphomicrobiaceae	Pedomicrobium
Otu00493	Bacteria	Proteobacteria	Gammaproteobacteria	Betaproteobacteriales	Burkholderiaceae	Herbaspirillum
Otu00497	Bacteria	Acidobacteria	Subgroup_5	Subgroup_5_or	Subgroup_5_fa	Subgroup_5_ge
Otu00499	Bacteria	Nitrospirae	Nitrospira	Nitrospirales	Nitrospiraceae	Nitrospira
Otu00500	Bacteria	Actinobacteria	Actinobacteria	Pseudonocardiales	Pseudonocardiaceae	Pseudonocardia
Otu00501	Bacteria	Proteobacteria	Gammaproteobacteria	Betaproteobacteriales	Burkholderiaceae	Piscinibacter
Otu00503	Bacteria	Proteobacteria	Deltaproteobacteria	Deltaproteobacteria_unclassified	Deltaproteobacteria_unclassified	Deltaproteobacteria_unclassified
Otu00505	Bacteria	Acidobacteria	Subgroup_6	Subgroup_6_or	Subgroup_6_fa	Subgroup_6_ge
Otu00506	Bacteria	Proteobacteria	Gammaproteobacteria	Gammaproteobacteria_Incertae_Sedis	Unknown_Family	Acidibacter
Otu00507	Bacteria	Acidobacteria	Acidobacteriia	Acidobacteriales	Koribacteraceae	Candidatus_Koribacter
Otu00508	Bacteria	Bacteroidetes	Bacteroidia	Flavobacteriales	Weeksellaceae	Chryseobacterium
Otu00510	Bacteria	Acidobacteria	Blastocatellia_(Subgroup_4)	Pyrinomonadales	Pyrinomonadaceae	RB41
Otu00514	Bacteria	Verrucomicrobia	Verrucomicrobiae	Chthoniobacterales	Chthoniobacteraceae	Candidatus_Udaeobacter
Otu00517	Bacteria	Proteobacteria	Gammaproteobacteria	Betaproteobacteriales	Burkholderiaceae	Burkholderiaceae_unclassified
Otu00519	Bacteria	Acidobacteria	Blastocatellia_(Subgroup_4)	Blastocatellales	Blastocatellaceae	Aridibacter
Otu00521	Bacteria	Proteobacteria	Gammaproteobacteria	Betaproteobacteriales	Burkholderiaceae	Burkholderiaceae_unclassified
Otu00524	Bacteria	Bacteroidetes	Bacteroidia	Chitinophagales	Chitinophagaceae	Chitinophagaceae_unclassified
Otu00526	Bacteria	Bacteroidetes	Bacteroidia	Chitinophagales	Chitinophagaceae	Parafilimonas
Otu00527	Bacteria	Chloroflexi	KD4-96	KD4-96_or	KD4-96_fa	KD4-96_ge
Otu00528	Bacteria	Firmicutes	Bacilli	Lactobacillales	Streptococcaceae	Streptococcus
Otu00531	Bacteria	Acidobacteria	Subgroup_6	Subgroup_6_or	Subgroup_6_fa	Subgroup_6_ge
Otu00533	Archaea	Thaumarchaeota	Nitrososphaeria	Nitrososphaerales	Nitrososphaeraceae	Nitrososphaeraceae_ge
Otu00534	Bacteria	Planctomycetes	vadinHA49	vadinHA49_or	vadinHA49_fa	vadinHA49_ge
Otu00538	Bacteria	Proteobacteria	Gammaproteobacteria	CCD24	CCD24_fa	CCD24_ge
Otu00541	Bacteria	Proteobacteria	Alphaproteobacteria	Caulobacterales	Caulobacteraceae	Caulobacter
Otu00542	Bacteria	Proteobacteria	Gammaproteobacteria	Steroidobacterales	Steroidobacteraceae	Steroidobacter
Otu00544	Bacteria	Proteobacteria	Deltaproteobacteria	Deltaproteobacteria_unclassified	Deltaproteobacteria_unclassified	Deltaproteobacteria_unclassified
Otu00545	Bacteria	Acidobacteria	Acidobacteriia	Acidobacteriales	Acidobacteriaceae_(Subgroup_1)	Acidobacteriaceae_(Subgroup_1)_unclassified
Otu00546	Bacteria	Proteobacteria	Gammaproteobacteria	Pseudomonadales	Pseudomonadaceae	Pseudomonas
Otu00547	Bacteria	Proteobacteria	Alphaproteobacteria	Dongiales	Dongiaceae	Dongia
Otu00549	Bacteria	Proteobacteria	Gammaproteobacteria	Betaproteobacteriales	Burkholderiaceae	Burkholderiaceae_unclassified
Otu00551	Bacteria	Proteobacteria	Gammaproteobacteria	Betaproteobacteriales	Burkholderiaceae	Burkholderiaceae_unclassified
Otu00555	Bacteria	Proteobacteria	Deltaproteobacteria	Myxococcales	Myxococcales_unclassified	Myxococcales_unclassified
Otu00557	Bacteria	Proteobacteria	Gammaproteobacteria	Betaproteobacteriales	Nitrosomonadaceae	mle1-7
Otu00560	Bacteria	Acidobacteria	Subgroup_6	Subgroup_6_or	Subgroup_6_fa	Subgroup_6_ge
Otu00568	Bacteria	Acidobacteria	Acidobacteriia	Subgroup_2	Subgroup_2_fa	Subgroup_2_ge
Otu00570	Bacteria	Acidobacteria	Acidobacteriia	Acidobacteriales	Acidobacteriales_unclassified	Acidobacteriales_unclassified
Otu00571	Bacteria	Proteobacteria	Gammaproteobacteria	Betaproteobacteriales	Burkholderiaceae	uncultured
Otu00573	Bacteria	Proteobacteria	Gammaproteobacteria	Gammaproteobacteria_Incertae_Sedis	Unknown_Family	Acidibacter
Otu00577	Bacteria	Actinobacteria	Thermoleophilia	Gaiellales	Gaiellales_unclassified	Gaiellales_unclassified
Otu00578	Archaea	Thaumarchaeota	Nitrososphaeria	Nitrososphaerales	Nitrososphaeraceae	Nitrososphaeraceae_ge
Otu00579	Bacteria	Acidobacteria	Subgroup_6	Subgroup_6_or	Subgroup_6_fa	Subgroup_6_ge
Otu00584	Bacteria	Proteobacteria	Gammaproteobacteria	Steroidobacterales	Steroidobacteraceae	Steroidobacter
Otu00585	Bacteria	Rokubacteria	NC10	Rokubacteriales	Rokubacteriales_fa	Rokubacteriales_ge
Otu00591	Bacteria	Verrucomicrobia	Verrucomicrobiae	Pedosphaerales	Pedosphaeraceae	Pedosphaeraceae_ge
Otu00592	Bacteria	Proteobacteria	Gammaproteobacteria	Cellvibrionales	Cellvibrionaceae	Cellvibrio
Otu00594	Bacteria	Proteobacteria	Gammaproteobacteria	Betaproteobacteriales	Nitrosomonadaceae	mle1-7
Otu00596	Bacteria	Proteobacteria	Alphaproteobacteria	Rhizobiales	Xanthobacteraceae	Xanthobacteraceae_unclassified
Otu00599	Bacteria	Proteobacteria	Gammaproteobacteria	R7C24	R7C24_fa	R7C24_ge
Otu00601	Bacteria	Latescibacteria	Latescibacteria	Latescibacterales	Latescibacteraceae	Latescibacteraceae_ge
Otu00605	Bacteria	Proteobacteria	Alphaproteobacteria	Sphingomonadales	Sphingomonadaceae	Sphingomonas
Otu00608	Bacteria	Actinobacteria	Actinobacteria	Pseudonocardiales	Pseudonocardiaceae	Pseudonocardia
Otu00609	Bacteria	Proteobacteria	Alphaproteobacteria	Rhizobiales	Xanthobacteraceae	Pseudolabrys
Otu00612	Bacteria	Proteobacteria	Alphaproteobacteria	Rhizobiales	Rhizobiaceae	Aureimonas
Otu00613	Bacteria	Latescibacteria	Latescibacteria_cl	Latescibacteria_or	Latescibacteria_fa	Latescibacteria_ge
Otu00614	Bacteria	Acidobacteria	Subgroup_6	Subgroup_6_or	Subgroup_6_fa	Subgroup_6_ge
Otu00615	Bacteria	Bacteroidetes	Bacteroidia	Sphingobacteriales	Sphingobacteriaceae	Sphingobacterium
Otu00617	Bacteria	Actinobacteria	Thermoleophilia	Solirubrobacterales	Solirubrobacteraceae	Solirubrobacter
Otu00619	Bacteria	Proteobacteria	Alphaproteobacteria	Rhizobiales	Xanthobacteraceae	Xanthobacteraceae_unclassified
Otu00621	Bacteria	Actinobacteria	Actinobacteria	Frankiales	Acidothermaceae	Acidothermus
Otu00622	Bacteria	Acidobacteria	Subgroup_17	Subgroup_17_or	Subgroup_17_fa	Subgroup_17_ge
Otu00627	Bacteria	Planctomycetes	Planctomycetacia	Pirellulales	Pirellulaceae	Pir4_lineage
Otu00628	Bacteria	Actinobacteria	Actinobacteria	Frankiales	Cryptosporangiaceae	Cryptosporangium
Otu00629	Bacteria	Proteobacteria	Alphaproteobacteria	Rhizobiales	Xanthobacteraceae	Pseudolabrys
Otu00632	Bacteria	Acidobacteria	Blastocatellia_(Subgroup_4)	Blastocatellales	Blastocatellaceae	uncultured
Otu00633	Bacteria	Actinobacteria	Thermoleophilia	Solirubrobacterales	Solirubrobacteraceae	Solirubrobacter
Otu00634	Bacteria	Proteobacteria	Gammaproteobacteria	Betaproteobacteriales	Nitrosomonadaceae	MND1
Otu00642	Bacteria	Nitrospirae	Nitrospira	Nitrospirales	Nitrospiraceae	Nitrospira
Otu00645	Bacteria	Proteobacteria	Deltaproteobacteria	Myxococcales	Haliangiaceae	Haliangium
Otu00647	Bacteria	Rokubacteria	NC10	Rokubacteriales	Rokubacteriales_fa	Rokubacteriales_ge
Otu00648	Bacteria	Proteobacteria	Alphaproteobacteria	Sphingomonadales	Sphingomonadaceae	Sphingomonas
Otu00652	Bacteria	Acidobacteria	Subgroup_6	Subgroup_6_or	Subgroup_6_fa	Subgroup_6_ge
Otu00653	Bacteria	Rokubacteria	NC10	Rokubacteriales	Rokubacteriales_fa	Rokubacteriales_ge
Otu00654	Bacteria	Proteobacteria	Gammaproteobacteria	Betaproteobacteriales	Burkholderiaceae	Comamonas
Otu00656	Bacteria	Firmicutes	Bacilli	Bacillales	Bacillales_unclassified	Bacillales_unclassified
Otu00657	Bacteria	Proteobacteria	Gammaproteobacteria	Steroidobacterales	Steroidobacteraceae	uncultured
Otu00663	Bacteria	Acidobacteria	Subgroup_6	Subgroup_6_or	Subgroup_6_fa	Subgroup_6_ge
Otu00671	Bacteria	Latescibacteria	Latescibacteria_cl	Latescibacteria_or	Latescibacteria_fa	Latescibacteria_ge
Otu00672	Bacteria	Proteobacteria	Gammaproteobacteria	Betaproteobacteriales	Nitrosomonadaceae	mle1-7
Otu00674	Bacteria	Proteobacteria	Deltaproteobacteria	Myxococcales	Phaselicystidaceae	Phaselicystis
Otu00676	Bacteria	Proteobacteria	Gammaproteobacteria	Steroidobacterales	Steroidobacteraceae	uncultured
Otu00677	Bacteria	Actinobacteria	Actinobacteria	Corynebacteriales	Mycobacteriaceae	Mycobacterium
Otu00678	Bacteria	Verrucomicrobia	Verrucomicrobiae	Chthoniobacterales	Chthoniobacteraceae	Candidatus_Udaeobacter
Otu00679	Bacteria	Proteobacteria	Deltaproteobacteria	Myxococcales	Sandaracinaceae	Sandaracinaceae_unclassified
Otu00684	Bacteria	Bacteroidetes	Bacteroidia	Chitinophagales	Chitinophagaceae	Chitinophagaceae_unclassified
Otu00685	Bacteria	Proteobacteria	Alphaproteobacteria	Rhizobiales	Methyloligellaceae	uncultured
Otu00686	Bacteria	Acidobacteria	Subgroup_6	Subgroup_6_or	Subgroup_6_fa	Subgroup_6_ge
Otu00687	Bacteria	Actinobacteria	Actinobacteria	Frankiales	Nakamurellaceae	Nakamurella
Otu00692	Bacteria	Actinobacteria	Thermoleophilia	Solirubrobacterales	Solirubrobacteraceae	Solirubrobacter
Otu00693	Bacteria	Proteobacteria	Gammaproteobacteria	Xanthomonadales	Xanthomonadaceae	Stenotrophomonas
Otu00696	Bacteria	Actinobacteria	MB-A2-108	MB-A2-108_or	MB-A2-108_fa	MB-A2-108_ge
Otu00699	Bacteria	Proteobacteria	Gammaproteobacteria	Betaproteobacteriales	Burkholderiaceae	Massilia
Otu00700	Bacteria	Proteobacteria	Gammaproteobacteria	Betaproteobacteriales	A21b	A21b_ge
Otu00701	Bacteria	Proteobacteria	Deltaproteobacteria	Deltaproteobacteria_unclassified	Deltaproteobacteria_unclassified	Deltaproteobacteria_unclassified
Otu00702	Bacteria	Bacteroidetes	Bacteroidia	Cytophagales	Spirosomaceae	Emticicia
Otu00703	Bacteria	Proteobacteria	Alphaproteobacteria	Rhizobiales	Xanthobacteraceae	uncultured
Otu00710	Bacteria	Proteobacteria	Gammaproteobacteria	Betaproteobacteriales	SC-I-84	SC-I-84_ge
Otu00712	Bacteria	Verrucomicrobia	Verrucomicrobiae	Chthoniobacterales	Chthoniobacteraceae	Candidatus_Udaeobacter
Otu00719	Bacteria	Proteobacteria	Alphaproteobacteria	Sphingomonadales	Sphingomonadaceae	Altererythrobacter
Otu00720	Bacteria	Actinobacteria	Actinobacteria_unclassified	Actinobacteria_unclassified	Actinobacteria_unclassified	Actinobacteria_unclassified
Otu00722	Bacteria	Proteobacteria	Gammaproteobacteria	Betaproteobacteriales	Burkholderiaceae	Burkholderiaceae_unclassified
Otu00725	Bacteria	Verrucomicrobia	Verrucomicrobiae	Chthoniobacterales	Xiphinematobacteraceae	Candidatus_Xiphinematobacter
Otu00726	Bacteria	Actinobacteria	Actinobacteria	Micrococcales	Cellulomonadaceae	Cellulomonas
Otu00728	Bacteria	Proteobacteria	Gammaproteobacteria	Betaproteobacteriales	Nitrosomonadaceae	Ellin6067
Otu00730	Bacteria	Proteobacteria	Deltaproteobacteria	Desulfarculales	Desulfarculaceae	uncultured
Otu00732	Bacteria	Proteobacteria	Alphaproteobacteria	Rhodobacterales	Rhodobacteraceae	Rhodobacter
Otu00738	Bacteria	Acidobacteria	Acidobacteriia	Subgroup_2	Subgroup_2_fa	Subgroup_2_ge
Otu00739	Bacteria	Proteobacteria	Deltaproteobacteria	Myxococcales	Sandaracinaceae	uncultured
Otu00741	Bacteria	Acidobacteria	Subgroup_5	Subgroup_5_or	Subgroup_5_fa	Subgroup_5_ge
Otu00742	Bacteria	Actinobacteria	Actinobacteria	Propionibacteriales	Nocardioidaceae	Nocardioides
Otu00743	Bacteria	Proteobacteria	Gammaproteobacteria	Xanthomonadales	Xanthomonadaceae	Stenotrophomonas
Otu00744	Bacteria	Proteobacteria	Alphaproteobacteria	Sphingomonadales	Sphingomonadaceae	Sphingomonadaceae_unclassified
Otu00745	Bacteria	Verrucomicrobia	Verrucomicrobiae	Chthoniobacterales	Chthoniobacteraceae	Candidatus_Udaeobacter
Otu00748	Bacteria	Proteobacteria	Alphaproteobacteria	Rhizobiales	Rhizobiaceae	Allorhizobium-Neorhizobium-Pararhizobium-Rhizobium
Otu00749	Bacteria	Latescibacteria	Latescibacteria	Latescibacterales	Latescibacteraceae	Latescibacteraceae_ge
Otu00750	Bacteria	Rokubacteria	NC10	Rokubacteriales	Rokubacteriales_fa	Rokubacteriales_ge
Otu00751	Bacteria	Proteobacteria	Alphaproteobacteria	Rhizobiales	Rhizobiales_unclassified	Rhizobiales_unclassified
Otu00752	Bacteria	Proteobacteria	Gammaproteobacteria	Betaproteobacteriales	Burkholderiaceae	Burkholderiaceae_unclassified
Otu00754	Bacteria	Bacteroidetes	Bacteroidia	Chitinophagales	Chitinophagaceae	Terrimonas
Otu00755	Archaea	Thaumarchaeota	Nitrososphaeria	Nitrososphaerales	Nitrososphaeraceae	Nitrososphaeraceae_ge
Otu00756	Bacteria	Actinobacteria	Thermoleophilia	Gaiellales	Gaiellaceae	Gaiella
Otu00757	Bacteria	Acidobacteria	Subgroup_6	Subgroup_6_or	Subgroup_6_fa	Subgroup_6_ge
Otu00758	Bacteria	Proteobacteria	Alphaproteobacteria	Sphingomonadales	Sphingomonadaceae	Sphingomonas
Otu00763	Bacteria	Verrucomicrobia	Verrucomicrobiae	Pedosphaerales	Pedosphaeraceae	ADurb.Bin063-1
Otu00766	Bacteria	Proteobacteria	Alphaproteobacteria	Reyranellales	Reyranellaceae	Reyranella
Otu00769	Bacteria	Actinobacteria	Thermoleophilia	Gaiellales	Gaiellaceae	Gaiella
Otu00770	Bacteria	Proteobacteria	Gammaproteobacteria	Pseudomonadales	Pseudomonadaceae	Pseudomonas
Otu00771	Bacteria	Acidobacteria	Subgroup_17	Subgroup_17_or	Subgroup_17_fa	Subgroup_17_ge
Otu00772	Bacteria	Acidobacteria	Subgroup_6	Subgroup_6_or	Subgroup_6_fa	Subgroup_6_ge
Otu00773	Bacteria	Proteobacteria	Gammaproteobacteria	Xanthomonadales	Xanthomonadaceae	Pseudoxanthomonas
Otu00774	Bacteria	Actinobacteria	Thermoleophilia	Solirubrobacterales	67-14	67-14_ge
Otu00775	Bacteria	Proteobacteria	Deltaproteobacteria	Myxococcales	Haliangiaceae	Haliangium
Otu00779	Bacteria	Acidobacteria	Subgroup_6	Subgroup_6_or	Subgroup_6_fa	Subgroup_6_ge
Otu00782	Bacteria	Proteobacteria	Gammaproteobacteria	KI89A_clade	KI89A_clade_fa	KI89A_clade_ge
Otu00784	Bacteria	Actinobacteria	Actinobacteria	Kineosporiales	Kineosporiaceae	Kineosporiaceae_unclassified
Otu00785	Bacteria	Actinobacteria	Actinobacteria	Micromonosporales	Micromonosporaceae	Virgisporangium
Otu00786	Bacteria	Proteobacteria	Alphaproteobacteria	Sphingomonadales	Sphingomonadaceae	Sphingomonadaceae_unclassified
Otu00789	Archaea	Thaumarchaeota	Nitrososphaeria	Nitrososphaerales	Nitrososphaeraceae	Candidatus_Nitrososphaera
Otu00792	Bacteria	Acidobacteria	Acidobacteriia	Acidobacteriales	uncultured	uncultured_ge
Otu00794	Bacteria	Proteobacteria	Gammaproteobacteria	Betaproteobacteriales	Rhodocyclaceae	Azospira
Otu00795	Bacteria	Verrucomicrobia	Verrucomicrobiae	Verrucomicrobiales	Rubritaleaceae	Luteolibacter
Otu00801	Bacteria	Acidobacteria	Subgroup_6	Subgroup_6_or	Subgroup_6_fa	Subgroup_6_ge
Otu00806	Bacteria	Proteobacteria	Alphaproteobacteria	Rhodobacterales	Rhodobacteraceae	Paracoccus
Otu00809	Bacteria	Acidobacteria	Acidobacteriia	Acidobacteriales	uncultured	uncultured_ge
Otu00810	Bacteria	Proteobacteria	Alphaproteobacteria	Rhizobiales	Rhizobiaceae	Pseudochrobactrum
Otu00812	Bacteria	Gemmatimonadetes	Gemmatimonadetes	Gemmatimonadales	Gemmatimonadaceae	uncultured
Otu00817	Bacteria	Actinobacteria	Actinobacteria	Corynebacteriales	Nocardiaceae	Gordonia
Otu00818	Bacteria	Proteobacteria	Gammaproteobacteria	JG36-TzT-191	JG36-TzT-191_fa	JG36-TzT-191_ge
Otu00819	Bacteria	Acidobacteria	Acidobacteriia	Subgroup_2	Subgroup_2_fa	Subgroup_2_ge
Otu00822	Bacteria	Proteobacteria	Gammaproteobacteria	Gammaproteobacteria_unclassified	Gammaproteobacteria_unclassified	Gammaproteobacteria_unclassified
Otu00824	Bacteria	Proteobacteria	Alphaproteobacteria	Rhizobiales	Xanthobacteraceae	Xanthobacteraceae_unclassified
Otu00827	Bacteria	Proteobacteria	Gammaproteobacteria	Betaproteobacteriales	Nitrosomonadaceae	Ellin6067
Otu00828	Bacteria	Proteobacteria	Alphaproteobacteria	Rhizobiales	Beijerinckiaceae	Methylobacterium
Otu00829	Bacteria	Proteobacteria	Gammaproteobacteria	Gammaproteobacteria_unclassified	Gammaproteobacteria_unclassified	Gammaproteobacteria_unclassified
Otu00830	Bacteria	Acidobacteria	Blastocatellia_(Subgroup_4)	Blastocatellales	Blastocatellaceae	uncultured
Otu00831	Bacteria	Acidobacteria	Subgroup_17	Subgroup_17_or	Subgroup_17_fa	Subgroup_17_ge
Otu00832	Bacteria	Proteobacteria	Gammaproteobacteria	Betaproteobacteriales	SC-I-84	SC-I-84_ge
Otu00834	Bacteria	Proteobacteria	Gammaproteobacteria	Xanthomonadales	Xanthomonadaceae	Arenimonas
Otu00835	Bacteria	Actinobacteria	Actinobacteria	Frankiales	Geodermatophilaceae	Blastococcus
Otu00837	Bacteria	Acidobacteria	Acidobacteriia	Subgroup_2	Subgroup_2_fa	Subgroup_2_ge
Otu00839	Bacteria	Firmicutes	Clostridia	Clostridiales	Clostridiaceae_1	Clostridium_sensu_stricto_1
Otu00843	Bacteria	Proteobacteria	Gammaproteobacteria	Betaproteobacteriales	Nitrosomonadaceae	MND1
Otu00848	Bacteria	Actinobacteria	Thermoleophilia	Solirubrobacterales	67-14	67-14_ge
Otu00857	Bacteria	Actinobacteria	Actinobacteria	Corynebacteriales	Mycobacteriaceae	Mycobacterium
Otu00858	Bacteria	Proteobacteria	Deltaproteobacteria	Myxococcales	BIrii41	BIrii41_ge
Otu00860	Bacteria	Proteobacteria	Alphaproteobacteria	Rhizobiales	Labraceae	Labrys
Otu00861	Bacteria	Bacteroidetes	Bacteroidia	Chitinophagales	Chitinophagaceae	Chitinophagaceae_unclassified
Otu00863	Bacteria	Proteobacteria	Deltaproteobacteria	Myxococcales	Haliangiaceae	Haliangium
Otu00865	Bacteria	Proteobacteria	Gammaproteobacteria	Betaproteobacteriales	SC-I-84	SC-I-84_ge
Otu00866	Bacteria	Actinobacteria	Actinobacteria	Micromonosporales	Micromonosporaceae	Micromonosporaceae_unclassified
Otu00869	Bacteria	Verrucomicrobia	Verrucomicrobiae	Opitutales	Opitutaceae	Opitutus
Otu00870	Bacteria	Bacteroidetes	Bacteroidia	Flavobacteriales	Flavobacteriaceae	Flavobacterium
Otu00871	Bacteria	Rokubacteria	NC10	Rokubacteriales	Rokubacteriales_fa	Rokubacteriales_ge
Otu00874	Bacteria	Proteobacteria	Alphaproteobacteria	Rhizobiales	Beijerinckiaceae	1174-901-12
Otu00877	Bacteria	Bacteroidetes	Bacteroidia	Chitinophagales	Saprospiraceae	uncultured
Otu00878	Bacteria	Proteobacteria	Alphaproteobacteria	Rhizobiales	Rhizobiales_Incertae_Sedis	uncultured
Otu00879	Bacteria	Acidobacteria	Blastocatellia_(Subgroup_4)	Pyrinomonadales	Pyrinomonadaceae	RB41
Otu00884	Bacteria	Proteobacteria	Alphaproteobacteria	Reyranellales	Reyranellaceae	Reyranella
Otu00885	Bacteria	Bacteroidetes	Bacteroidia	Chitinophagales	Chitinophagaceae	uncultured
Otu00886	Bacteria	Proteobacteria	Deltaproteobacteria	Deltaproteobacteria_unclassified	Deltaproteobacteria_unclassified	Deltaproteobacteria_unclassified
Otu00887	Bacteria	Proteobacteria	Alphaproteobacteria	Caulobacterales	Caulobacteraceae	Asticcacaulis
Otu00889	Bacteria	Acidobacteria	Subgroup_6	Subgroup_6_or	Subgroup_6_fa	Subgroup_6_ge
Otu00891	Bacteria	Actinobacteria	Acidimicrobiia	Microtrichales	uncultured	uncultured_ge
Otu00894	Bacteria	Latescibacteria	Latescibacteria_cl	Latescibacteria_or	Latescibacteria_fa	Latescibacteria_ge
Otu00896	Bacteria	Actinobacteria	Thermoleophilia	Thermoleophilia_unclassified	Thermoleophilia_unclassified	Thermoleophilia_unclassified
Otu00897	Bacteria	Proteobacteria	Alphaproteobacteria	Rhizobiales	Rhizobiaceae	Rhizobiaceae_unclassified
Otu00898	Bacteria	Actinobacteria	Actinobacteria	Micrococcales	Intrasporangiaceae	Intrasporangium
Otu00900	Bacteria	Acidobacteria	Subgroup_6	Subgroup_6_or	Subgroup_6_fa	Subgroup_6_ge
Otu00901	Bacteria	Proteobacteria	Alphaproteobacteria	Rhizobiales	Beijerinckiaceae	1174-901-12
Otu00903	Bacteria	Proteobacteria	Gammaproteobacteria	Betaproteobacteriales	Nitrosomonadaceae	Ellin6067
Otu00904	Bacteria	Bacteroidetes	Bacteroidia	Chitinophagales	Chitinophagaceae	Parasegetibacter
Otu00905	Bacteria	Actinobacteria	Actinobacteria	Micromonosporales	Micromonosporaceae	Micromonospora
Otu00910	Bacteria	Acidobacteria	Subgroup_5	Subgroup_5_or	Subgroup_5_fa	Subgroup_5_ge
Otu00913	Bacteria	Proteobacteria	Alphaproteobacteria	Rhizobiales	Xanthobacteraceae	Pseudolabrys
Otu00915	Bacteria	Verrucomicrobia	Verrucomicrobiae	Pedosphaerales	Pedosphaeraceae	ADurb.Bin063-1
Otu00916	Bacteria	Proteobacteria	Alphaproteobacteria	uncultured	uncultured_fa	uncultured_ge
Otu00917	Archaea	Thaumarchaeota	Nitrososphaeria	Nitrososphaerales	Nitrososphaeraceae	Nitrososphaeraceae_ge
Otu00918	Bacteria	Actinobacteria	Thermoleophilia	Gaiellales	Gaiellales_unclassified	Gaiellales_unclassified
Otu00922	Bacteria	Proteobacteria	Alphaproteobacteria	Rhizobiales	Xanthobacteraceae	Xanthobacteraceae_unclassified
Otu00923	Bacteria	Bacteria_unclassified	Bacteria_unclassified	Bacteria_unclassified	Bacteria_unclassified	Bacteria_unclassified
Otu00925	Bacteria	Proteobacteria	Deltaproteobacteria	Myxococcales	Archangiaceae	Anaeromyxobacter
Otu00926	Bacteria	Proteobacteria	Gammaproteobacteria	Betaproteobacteriales	Nitrosomonadaceae	966-1
Otu00927	Bacteria	Actinobacteria	Thermoleophilia	Gaiellales	Gaiellales_unclassified	Gaiellales_unclassified
Otu00928	Bacteria	Acidobacteria	Holophagae	Subgroup_7	Subgroup_7_fa	Subgroup_7_ge
Otu00929	Bacteria	Proteobacteria	Alphaproteobacteria	Sphingomonadales	Sphingomonadaceae	Novosphingobium
Otu00930	Bacteria	Actinobacteria	Thermoleophilia	Solirubrobacterales	67-14	67-14_ge
Otu00940	Bacteria	Proteobacteria	Alphaproteobacteria	Caulobacterales	Caulobacteraceae	Asticcacaulis
Otu00942	Bacteria	Proteobacteria	Alphaproteobacteria	Rhizobiales	Xanthobacteraceae	Xanthobacteraceae_unclassified
Otu00953	Bacteria	Proteobacteria	Gammaproteobacteria	Betaproteobacteriales	Nitrosomonadaceae	MND1
Otu00958	Bacteria	Proteobacteria	Alphaproteobacteria	Rhizobiales	Methyloligellaceae	Methyloligellaceae_unclassified
Otu00960	Bacteria	Proteobacteria	Gammaproteobacteria	Betaproteobacteriales	Methylophilaceae	Methylotenera
Otu00961	Bacteria	Proteobacteria	Gammaproteobacteria	Xanthomonadales	Xanthomonadaceae	Xanthomonadaceae_unclassified
Otu00962	Bacteria	Actinobacteria	Actinobacteria	Micrococcales	Microbacteriaceae	Agromyces
Otu00963	Bacteria	Actinobacteria	Acidimicrobiia	Microtrichales	uncultured	uncultured_ge
Otu00964	Bacteria	Proteobacteria	Deltaproteobacteria	Oligoflexales	0319-6G20	0319-6G20_ge
Otu00965	Bacteria	Actinobacteria	Acidimicrobiia	IMCC26256	IMCC26256_fa	IMCC26256_ge
Otu00970	Bacteria	Verrucomicrobia	Verrucomicrobiae	Pedosphaerales	Pedosphaeraceae	ADurb.Bin063-1
Otu00971	Bacteria	Actinobacteria	Acidimicrobiia	Actinomarinales	uncultured	uncultured_ge
Otu00972	Bacteria	Acidobacteria	Subgroup_6	Subgroup_6_or	Subgroup_6_fa	Subgroup_6_ge
Otu00973	Bacteria	Proteobacteria	Alphaproteobacteria	Rhizobiales	Beijerinckiaceae	Bosea
Otu00975	Bacteria	Proteobacteria	Alphaproteobacteria	Rhizobiales	Xanthobacteraceae	Pseudorhodoplanes
Otu00979	Bacteria	Acidobacteria	Subgroup_6	Unknown_Order	Unknown_Family	Vicinamibacter
Otu00980	Bacteria	Acidobacteria	Subgroup_11	Subgroup_11_or	Subgroup_11_fa	Subgroup_11_ge
Otu00981	Bacteria	Proteobacteria	Gammaproteobacteria	Betaproteobacteriales	SC-I-84	SC-I-84_ge
Otu00983	Bacteria	Verrucomicrobia	Verrucomicrobiae	Opitutales	Opitutaceae	Lacunisphaera
Otu00984	Bacteria	Proteobacteria	Gammaproteobacteria	Betaproteobacteriales	Burkholderiaceae	Burkholderiaceae_unclassified
Otu00988	Bacteria	Bacteroidetes	Bacteroidia	Cytophagales	Hymenobacteraceae	Hymenobacter
Otu00989	Bacteria	Proteobacteria	Alphaproteobacteria	Rhizobiales	Xanthobacteraceae	Xanthobacteraceae_unclassified
Otu00996	Bacteria	Proteobacteria	Alphaproteobacteria	Rhizobiales	Hyphomicrobiaceae	Pedomicrobium
Otu01001	Bacteria	Acidobacteria	Acidobacteriia	Acidobacteriales	Koribacteraceae	Candidatus_Koribacter
Otu01002	Bacteria	Proteobacteria	Gammaproteobacteria	Gammaproteobacteria_Incertae_Sedis	Unknown_Family	Acidibacter
Otu01005	Bacteria	Proteobacteria	Gammaproteobacteria	Pseudomonadales	Pseudomonadaceae	Pseudomonas
Otu01008	Bacteria	Bacteria_unclassified	Bacteria_unclassified	Bacteria_unclassified	Bacteria_unclassified	Bacteria_unclassified
Otu01010	Bacteria	Proteobacteria	Gammaproteobacteria	Betaproteobacteriales	Burkholderiaceae	uncultured
Otu01012	Bacteria	Proteobacteria	Alphaproteobacteria	Sphingomonadales	Sphingomonadaceae	Sphingobium
Otu01013	Bacteria	Proteobacteria	Alphaproteobacteria	Rhizobiales	Xanthobacteraceae	Rhodoplanes
Otu01017	Bacteria	Proteobacteria	Gammaproteobacteria	Steroidobacterales	Steroidobacteraceae	uncultured
Otu01022	Bacteria	Actinobacteria	Actinobacteria	Propionibacteriales	Nocardioidaceae	Nocardioides
Otu01023	Bacteria	Proteobacteria	Alphaproteobacteria	Caulobacterales	Caulobacteraceae	Brevundimonas
Otu01024	Bacteria	Actinobacteria	Actinobacteria	Micrococcales	Microbacteriaceae	Microbacteriaceae_unclassified
Otu01025	Bacteria	Verrucomicrobia	Verrucomicrobiae	Chthoniobacterales	Xiphinematobacteraceae	Candidatus_Xiphinematobacter
Otu01027	Bacteria	Verrucomicrobia	Verrucomicrobiae	Verrucomicrobiales	Rubritaleaceae	Luteolibacter
Otu01028	Bacteria	Actinobacteria	Rubrobacteria	Rubrobacterales	Rubrobacteriaceae	Rubrobacter
Otu01029	Bacteria	Rokubacteria	NC10	Rokubacteriales	Rokubacteriales_fa	Rokubacteriales_ge
Otu01030	Bacteria	Actinobacteria	Actinobacteria	Propionibacteriales	Nocardioidaceae	Nocardioides
Otu01031	Bacteria	Actinobacteria	Acidimicrobiia	Microtrichales	uncultured	uncultured_ge
Otu01032	Bacteria	Proteobacteria	Deltaproteobacteria	Myxococcales	Sandaracinaceae	uncultured
Otu01033	Bacteria	Actinobacteria	Actinobacteria	Micrococcales	Promicromonosporaceae	Isoptericola
Otu01034	Bacteria	Proteobacteria	Alphaproteobacteria	Rhodobacterales	Rhodobacteraceae	Rhodobacteraceae_unclassified
Otu01038	Bacteria	Acidobacteria	Acidobacteriia	Subgroup_2	Subgroup_2_fa	Subgroup_2_ge
Otu01041	Bacteria	Acidobacteria	Acidobacteriia	Subgroup_2	Subgroup_2_fa	Subgroup_2_ge
Otu01042	Bacteria	Proteobacteria	Deltaproteobacteria	Deltaproteobacteria_unclassified	Deltaproteobacteria_unclassified	Deltaproteobacteria_unclassified
Otu01043	Bacteria	Actinobacteria	Thermoleophilia	Solirubrobacterales	Solirubrobacterales_unclassified	Solirubrobacterales_unclassified
Otu01044	Bacteria	Actinobacteria	Actinobacteria	Kineosporiales	Kineosporiaceae	Quadrisphaera
Otu01045	Bacteria	Verrucomicrobia	Verrucomicrobiae	Chthoniobacterales	Xiphinematobacteraceae	Candidatus_Xiphinematobacter
Otu01047	Bacteria	Bacteroidetes	Bacteroidia	Chitinophagales	Chitinophagaceae	Flavihumibacter
Otu01051	Bacteria	Acidobacteria	Subgroup_5	Subgroup_5_or	Subgroup_5_fa	Subgroup_5_ge
Otu01052	Bacteria	Acidobacteria	Acidobacteriia	Acidobacteriales	Acidobacteriaceae_(Subgroup_1)	Terracidiphilus
Otu01054	Bacteria	Proteobacteria	Gammaproteobacteria	R7C24	R7C24_fa	R7C24_ge
Otu01056	Bacteria	Deinococcus-Thermus	Deinococci	Deinococcales	Deinococcaceae	Deinococcus
Otu01057	Bacteria	Proteobacteria	Gammaproteobacteria	Betaproteobacteriales	Methylophilaceae	Methylophilus
Otu01058	Bacteria	Chloroflexi	Chloroflexia	Chloroflexales	Roseiflexaceae	uncultured
Otu01059	Bacteria	Proteobacteria	Alphaproteobacteria	Rhodobacterales	Rhodobacteraceae	Rubellimicrobium
Otu01062	Bacteria	Actinobacteria	Actinobacteria	Kineosporiales	Kineosporiaceae	Quadrisphaera
Otu01066	Bacteria	Actinobacteria	Actinobacteria	Pseudonocardiales	Pseudonocardiaceae	Actinomycetospora
Otu01071	Bacteria	Actinobacteria	Actinobacteria	Micrococcales	Demequinaceae	Demequinaceae_unclassified
Otu01075	Bacteria	Proteobacteria	Alphaproteobacteria	Rhizobiales	Rhizobiaceae	Rhizobiaceae_unclassified
Otu01081	Bacteria	Actinobacteria	Actinobacteria_unclassified	Actinobacteria_unclassified	Actinobacteria_unclassified	Actinobacteria_unclassified
Otu01085	Bacteria	Verrucomicrobia	Verrucomicrobiae	Pedosphaerales	Pedosphaeraceae	ADurb.Bin063-1
Otu01086	Archaea	Thaumarchaeota	Nitrososphaeria	Nitrososphaerales	Nitrososphaeraceae	Nitrososphaeraceae_ge
Otu01089	Bacteria	Acidobacteria	Subgroup_6	Subgroup_6_or	Subgroup_6_fa	Subgroup_6_ge
Otu01091	Bacteria	Actinobacteria	Acidimicrobiia	IMCC26256	IMCC26256_fa	IMCC26256_ge
Otu01092	Bacteria	Verrucomicrobia	Verrucomicrobiae	Chthoniobacterales	Chthoniobacteraceae	Candidatus_Udaeobacter
Otu01099	Bacteria	Actinobacteria	MB-A2-108	MB-A2-108_or	MB-A2-108_fa	MB-A2-108_ge
Otu01101	Bacteria	Latescibacteria	Latescibacteria_cl	Latescibacteria_or	Latescibacteria_fa	Latescibacteria_ge
Otu01102	Bacteria	Proteobacteria	Alphaproteobacteria	Alphaproteobacteria_unclassified	Alphaproteobacteria_unclassified	Alphaproteobacteria_unclassified
Otu01105	Bacteria	Actinobacteria	Thermoleophilia	Gaiellales	uncultured	uncultured_ge
Otu01106	Bacteria	Proteobacteria	Gammaproteobacteria	Betaproteobacteriales	Burkholderiaceae	Burkholderiaceae_unclassified
Otu01107	Bacteria	Proteobacteria	Gammaproteobacteria	Betaproteobacteriales	Rhodocyclaceae	Dechloromonas
Otu01108	Bacteria	Proteobacteria	Gammaproteobacteria	Betaproteobacteriales	Burkholderiaceae	Variovorax
Otu01109	Bacteria	Proteobacteria	Gammaproteobacteria	Betaproteobacteriales	Betaproteobacteriales_unclassified	Betaproteobacteriales_unclassified
Otu01121	Bacteria	Planctomycetes	Planctomycetacia	Gemmatales	Gemmataceae	uncultured
Otu01122	Bacteria	Actinobacteria	Actinobacteria	Corynebacteriales	Mycobacteriaceae	Mycobacterium
Otu01123	Bacteria	Actinobacteria	Acidimicrobiia	Microtrichales	Ilumatobacteraceae	uncultured
Otu01125	Bacteria	Proteobacteria	Deltaproteobacteria	Myxococcales	Sandaracinaceae	uncultured
Otu01127	Bacteria	Actinobacteria	Actinobacteria	Frankiales	Frankiales_unclassified	Frankiales_unclassified
Otu01130	Bacteria	Proteobacteria	Alphaproteobacteria	Rhizobiales	Hyphomicrobiaceae	Pedomicrobium
Otu01131	Bacteria	Acidobacteria	Subgroup_6	Subgroup_6_or	Subgroup_6_fa	Subgroup_6_ge
Otu01135	Bacteria	Proteobacteria	Gammaproteobacteria	Betaproteobacteriales	A21b	A21b_ge
Otu01136	Bacteria	Planctomycetes	Planctomycetacia	Gemmatales	Gemmataceae	uncultured
Otu01137	Bacteria	Actinobacteria	Acidimicrobiia	Microtrichales	Ilumatobacteraceae	Ilumatobacteraceae_unclassified
Otu01140	Bacteria	Proteobacteria	Gammaproteobacteria	Gammaproteobacteria_Incertae_Sedis	Unknown_Family	Acidibacter
Otu01141	Bacteria	Actinobacteria	Actinobacteria	Corynebacteriales	Mycobacteriaceae	Mycobacterium
Otu01143	Bacteria	Cyanobacteria	Oxyphotobacteria	Oxyphotobacteria_unclassified	Oxyphotobacteria_unclassified	Oxyphotobacteria_unclassified
Otu01144	Bacteria	Actinobacteria	Actinobacteria	Corynebacteriales	Nocardiaceae	Rhodococcus
Otu01147	Bacteria	Proteobacteria	Alphaproteobacteria	Rhizobiales	Xanthobacteraceae	Xanthobacteraceae_unclassified
Otu01149	Bacteria	Acidobacteria	Subgroup_6	Unknown_Order	Unknown_Family	Luteitalea
Otu01150	Bacteria	Proteobacteria	Gammaproteobacteria	Betaproteobacteriales	Nitrosomonadaceae	MND1
Otu01158	Bacteria	Bacteroidetes	Bacteroidia	Chitinophagales	Chitinophagaceae	Flavisolibacter
Otu01159	Bacteria	Proteobacteria	Deltaproteobacteria	Myxococcales	Haliangiaceae	Haliangium
Otu01160	Bacteria	Proteobacteria	Gammaproteobacteria	Betaproteobacteriales	Burkholderiaceae	Pseudoduganella
Otu01161	Bacteria	Entotheonellaeota	Entotheonellia	Entotheonellales	Entotheonellaceae	Entotheonellaceae_ge
Otu01163	Bacteria	Rokubacteria	NC10	Rokubacteriales	Rokubacteriales_fa	Rokubacteriales_ge
Otu01168	Bacteria	Actinobacteria	Thermoleophilia	Gaiellales	uncultured	uncultured_ge
Otu01170	Bacteria	Proteobacteria	Alphaproteobacteria	Rhizobiales	Beijerinckiaceae	Beijerinckiaceae_unclassified
Otu01171	Bacteria	Proteobacteria	Deltaproteobacteria	Myxococcales	uncultured	uncultured_ge
Otu01172	Bacteria	Proteobacteria	Alphaproteobacteria	Alphaproteobacteria_unclassified	Alphaproteobacteria_unclassified	Alphaproteobacteria_unclassified
Otu01173	Bacteria	Acidobacteria	Blastocatellia_(Subgroup_4)	Blastocatellales	Blastocatellaceae	uncultured
Otu01174	Bacteria	Planctomycetes	Planctomycetacia	Pirellulales	Pirellulaceae	Pir4_lineage
Otu01175	Bacteria	Proteobacteria	Alphaproteobacteria	Sphingomonadales	Sphingomonadaceae	Sphingomonadaceae_unclassified
Otu01177	Bacteria	Proteobacteria	Gammaproteobacteria	Betaproteobacteriales	Burkholderiaceae	Burkholderiaceae_unclassified
Otu01185	Bacteria	Firmicutes	Bacilli	Bacillales	Planococcaceae	Planococcaceae_unclassified
Otu01190	Bacteria	Proteobacteria	Alphaproteobacteria	Acetobacterales	Acetobacteraceae	Acidicaldus
Otu01193	Bacteria	Proteobacteria	Alphaproteobacteria	Azospirillales	uncultured	uncultured_ge
Otu01195	Bacteria	Verrucomicrobia	Verrucomicrobiae	Chthoniobacterales	Chthoniobacteraceae	Candidatus_Udaeobacter
Otu01197	Bacteria	Proteobacteria	Gammaproteobacteria	Betaproteobacteriales	Burkholderiaceae	Ramlibacter
Otu01198	Bacteria	Proteobacteria	Alphaproteobacteria	Alphaproteobacteria_unclassified	Alphaproteobacteria_unclassified	Alphaproteobacteria_unclassified
Otu01200	Bacteria	Verrucomicrobia	Verrucomicrobiae	Pedosphaerales	Pedosphaeraceae	ADurb.Bin063-1
Otu01201	Bacteria	Actinobacteria	MB-A2-108	MB-A2-108_or	MB-A2-108_fa	MB-A2-108_ge
Otu01206	Bacteria	Actinobacteria	Thermoleophilia	Gaiellales	Gaiellaceae	Gaiella
Otu01209	Bacteria	Proteobacteria	Gammaproteobacteria	Pseudomonadales	Pseudomonadaceae	Pseudomonas
Otu01211	Bacteria	Acidobacteria	Subgroup_22	Subgroup_22_or	Subgroup_22_fa	Subgroup_22_ge
Otu01213	Bacteria	Proteobacteria	Alphaproteobacteria	Rhizobiales	Rhizobiaceae	Rhizobiaceae_unclassified
Otu01219	Bacteria	Actinobacteria	Thermoleophilia	Solirubrobacterales	Solirubrobacteraceae	Conexibacter
Otu01222	Bacteria	Actinobacteria	Thermoleophilia	Gaiellales	uncultured	uncultured_ge
Otu01223	Bacteria	Proteobacteria	Gammaproteobacteria	Steroidobacterales	Steroidobacteraceae	uncultured
Otu01226	Bacteria	Proteobacteria	Gammaproteobacteria	Gammaproteobacteria_Incertae_Sedis	Unknown_Family	Acidibacter
Otu01228	Bacteria	Acidobacteria	Subgroup_6	Subgroup_6_or	Subgroup_6_fa	Subgroup_6_ge
Otu01232	Bacteria	Verrucomicrobia	Verrucomicrobiae	Pedosphaerales	Pedosphaeraceae	Pedosphaeraceae_ge
Otu01241	Bacteria	Planctomycetes	Planctomycetacia	Planctomycetales	Rubinisphaeraceae	SH-PL14
Otu01242	Bacteria	Bacteroidetes	Bacteroidia	Chitinophagales	Chitinophagaceae	Terrimonas
Otu01245	Bacteria	Firmicutes	Bacilli	Bacillales	Bacillaceae	Bacillus
Otu01248	Bacteria	Actinobacteria	Actinobacteria	Propionibacteriales	Nocardioidaceae	Nocardioides
Otu01249	Bacteria	Proteobacteria	Alphaproteobacteria	Rhizobiales	Xanthobacteraceae	uncultured
Otu01250	Bacteria	Bacteroidetes	Bacteroidia	Chitinophagales	Chitinophagaceae	Ferruginibacter
Otu01255	Bacteria	Actinobacteria	Thermoleophilia	Gaiellales	Gaiellaceae	Gaiella
Otu01258	Bacteria	Bacteroidetes	Bacteroidia	Sphingobacteriales	AKYH767	AKYH767_ge
Otu01263	Bacteria	Chloroflexi	KD4-96	KD4-96_or	KD4-96_fa	KD4-96_ge
Otu01264	Bacteria	Verrucomicrobia	Verrucomicrobiae	Chthoniobacterales	Xiphinematobacteraceae	Candidatus_Xiphinematobacter
Otu01276	Bacteria	Acidobacteria	Subgroup_6	Subgroup_6_or	Subgroup_6_fa	Subgroup_6_ge
Otu01277	Bacteria	Proteobacteria	Gammaproteobacteria	Gammaproteobacteria_Incertae_Sedis	Unknown_Family	Acidibacter
Otu01279	Bacteria	Proteobacteria	Deltaproteobacteria	Myxococcales	Phaselicystidaceae	Phaselicystis
Otu01281	Bacteria	Acidobacteria	Acidobacteriia	Acidobacteriales	uncultured	uncultured_ge
Otu01289	Bacteria	Actinobacteria	Rubrobacteria	Rubrobacterales	Rubrobacteriaceae	Rubrobacter
Otu01298	Bacteria	Verrucomicrobia	Verrucomicrobiae	Chthoniobacterales	Chthoniobacteraceae	Candidatus_Udaeobacter
Otu01299	Bacteria	Bacteroidetes	Bacteroidia	Cytophagales	Hymenobacteraceae	Hymenobacter
Otu01301	Bacteria	Actinobacteria	Actinobacteria	Propionibacteriales	Nocardioidaceae	Nocardioides
Otu01302	Bacteria	Proteobacteria	Deltaproteobacteria	Myxococcales	BIrii41	BIrii41_ge
Otu01303	Bacteria	Proteobacteria	Gammaproteobacteria	Betaproteobacteriales	SC-I-84	SC-I-84_ge
Otu01306	Bacteria	Planctomycetes	Planctomycetacia	Pirellulales	Pirellulaceae	Pirellula
Otu01309	Bacteria	Actinobacteria	Thermoleophilia	Solirubrobacterales	Solirubrobacteraceae	Conexibacter
Otu01310	Bacteria	Proteobacteria	Alphaproteobacteria	Rhizobiales	Rhizobiales_unclassified	Rhizobiales_unclassified
Otu01314	Bacteria	Actinobacteria	Thermoleophilia	Solirubrobacterales	Solirubrobacteraceae	uncultured
Otu01315	Bacteria	Proteobacteria	Gammaproteobacteria	Betaproteobacteriales	Betaproteobacteriales_unclassified	Betaproteobacteriales_unclassified
Otu01316	Bacteria	Planctomycetes	Planctomycetacia	Gemmatales	Gemmataceae	uncultured
Otu01318	Bacteria	Verrucomicrobia	Verrucomicrobiae	Chthoniobacterales	Xiphinematobacteraceae	Candidatus_Xiphinematobacter
Otu01323	Bacteria	Proteobacteria	Alphaproteobacteria	Acetobacterales	Acetobacteraceae	Acidicaldus
Otu01326	Bacteria	Proteobacteria	Alphaproteobacteria	Rhizobiales	Xanthobacteraceae	Rhodopseudomonas
Otu01328	Bacteria	Actinobacteria	Thermoleophilia	Gaiellales	uncultured	uncultured_ge
Otu01331	Bacteria	Bacteroidetes	Bacteroidia	Sphingobacteriales	KD3-93	KD3-93_ge
Otu01332	Bacteria	Acidobacteria	Subgroup_6	Subgroup_6_or	Subgroup_6_fa	Subgroup_6_ge
Otu01336	Bacteria	Acidobacteria	Holophagae	Subgroup_7	Subgroup_7_fa	Subgroup_7_ge
Otu01337	Bacteria	Proteobacteria	Alphaproteobacteria	Rhizobiales	Xanthobacteraceae	Xanthobacteraceae_unclassified
Otu01340	Bacteria	Bacteroidetes	Bacteroidia	Chitinophagales	Chitinophagaceae	Chitinophagaceae_unclassified
Otu01342	Bacteria	Proteobacteria	Deltaproteobacteria	Myxococcales	BIrii41	BIrii41_ge
Otu01343	Bacteria	Acidobacteria	Subgroup_5	Subgroup_5_or	Subgroup_5_fa	Subgroup_5_ge
Otu01346	Bacteria	Verrucomicrobia	Verrucomicrobiae	Pedosphaerales	Pedosphaeraceae	ADurb.Bin063-1
Otu01351	Bacteria	Proteobacteria	Alphaproteobacteria	Sphingomonadales	Sphingomonadaceae	Rhizorhapis
Otu01355	Bacteria	Bacteroidetes	Bacteroidia	Chitinophagales	Chitinophagaceae	Flavihumibacter
Otu01360	Bacteria	Proteobacteria	Deltaproteobacteria	Myxococcales	BIrii41	BIrii41_ge
Otu01363	Bacteria	Verrucomicrobia	Verrucomicrobiae	Pedosphaerales	Pedosphaeraceae	ADurb.Bin063-1
Otu01368	Bacteria	Proteobacteria	Alphaproteobacteria	Reyranellales	Reyranellaceae	Reyranella
Otu01369	Bacteria	Bacteroidetes	Bacteroidia	Chitinophagales	Chitinophagaceae	uncultured
Otu01372	Bacteria	Acidobacteria	Subgroup_5	Subgroup_5_or	Subgroup_5_fa	Subgroup_5_ge
Otu01381	Bacteria	Acidobacteria	Subgroup_6	Subgroup_6_or	Subgroup_6_fa	Subgroup_6_ge
Otu01382	Bacteria	Actinobacteria	Thermoleophilia	Gaiellales	Gaiellaceae	Gaiella
Otu01386	Bacteria	Acidobacteria	Acidobacteriia	Subgroup_2	Subgroup_2_fa	Subgroup_2_ge
Otu01387	Bacteria	Actinobacteria	Thermoleophilia	Gaiellales	Gaiellales_unclassified	Gaiellales_unclassified
Otu01390	Bacteria	Proteobacteria	Alphaproteobacteria	Rhizobiales	Xanthobacteraceae	Pseudorhodoplanes
Otu01392	Bacteria	Bacteroidetes	Bacteroidia	Cytophagales	Hymenobacteraceae	Adhaeribacter
Otu01394	Bacteria	Verrucomicrobia	Verrucomicrobiae	Pedosphaerales	Pedosphaeraceae	Pedosphaeraceae_unclassified
Otu01395	Bacteria	Acidobacteria	Acidobacteriia	Acidobacteriales	Acidobacteriaceae_(Subgroup_1)	Edaphobacter
Otu01399	Bacteria	Proteobacteria	Alphaproteobacteria	Rhizobiales	Rhodomicrobiaceae	Rhodomicrobium
Otu01400	Bacteria	Verrucomicrobia	Verrucomicrobiae	Pedosphaerales	Pedosphaeraceae	Pedosphaeraceae_ge
Otu01403	Bacteria	Proteobacteria	Alphaproteobacteria	Rhizobiales	Hyphomicrobiaceae	Hyphomicrobium
Otu01404	Bacteria	Chloroflexi	KD4-96	KD4-96_or	KD4-96_fa	KD4-96_ge
Otu01408	Bacteria	Proteobacteria	Gammaproteobacteria	Betaproteobacteriales	SC-I-84	SC-I-84_ge
Otu01409	Archaea	Thaumarchaeota	Nitrososphaeria	Nitrososphaerales	Nitrososphaeraceae	Nitrososphaeraceae_ge
Otu01412	Bacteria	Proteobacteria	Gammaproteobacteria	Betaproteobacteriales	Burkholderiaceae	Achromobacter
Otu01415	Bacteria	Planctomycetes	Planctomycetacia	Pirellulales	Pirellulaceae	Pirellula
Otu01417	Bacteria	Bacteroidetes	Bacteroidia	Chitinophagales	Chitinophagaceae	uncultured
Otu01419	Bacteria	Verrucomicrobia	Verrucomicrobiae	Chthoniobacterales	Chthoniobacteraceae	Candidatus_Udaeobacter
Otu01423	Bacteria	Bacteroidetes	Bacteroidia	Chitinophagales	Chitinophagaceae	Parafilimonas
Otu01426	Bacteria	Acidobacteria	Subgroup_6	Subgroup_6_or	Subgroup_6_fa	Subgroup_6_ge
Otu01427	Bacteria	Acidobacteria	Subgroup_6	Subgroup_6_or	Subgroup_6_fa	Subgroup_6_ge
Otu01429	Bacteria	Proteobacteria	Alphaproteobacteria	Sphingomonadales	Sphingomonadaceae	Ellin6055
Otu01430	Bacteria	Planctomycetes	Planctomycetacia	Gemmatales	Gemmataceae	uncultured
Otu01431	Bacteria	Proteobacteria	Alphaproteobacteria	Rhizobiales	A0839	A0839_ge
Otu01432	Bacteria	Actinobacteria	Thermoleophilia	Solirubrobacterales	Solirubrobacteraceae	Solirubrobacter
Otu01433	Bacteria	Acidobacteria	Subgroup_6	Subgroup_6_or	Subgroup_6_fa	Subgroup_6_ge
Otu01434	Bacteria	Proteobacteria	Alphaproteobacteria	Rhizobiales	Rhizobiales_Incertae_Sedis	uncultured
Otu01437	Bacteria	Chloroflexi	TK10	TK10_or	TK10_fa	TK10_ge
Otu01440	Bacteria	Planctomycetes	Planctomycetacia	Gemmatales	Gemmataceae	Gemmata
Otu01442	Bacteria	Proteobacteria	Gammaproteobacteria	Betaproteobacteriales	Nitrosomonadaceae	mle1-7
Otu01445	Bacteria	Bacteroidetes	Bacteroidia	Chitinophagales	Chitinophagaceae	Chitinophagaceae_unclassified
Otu01447	Bacteria	Actinobacteria	Thermoleophilia	Gaiellales	uncultured	uncultured_ge
Otu01450	Bacteria	Proteobacteria	Alphaproteobacteria	Elsterales	uncultured	uncultured_ge
Otu01454	Bacteria	Bacteroidetes	Bacteroidia	Chitinophagales	Chitinophagaceae	Terrimonas
Otu01456	Bacteria	Proteobacteria	Gammaproteobacteria	Betaproteobacteriales	Burkholderiaceae	Massilia
Otu01457	Bacteria	Actinobacteria	Actinobacteria	Pseudonocardiales	Pseudonocardiaceae	Pseudonocardia
Otu01465	Bacteria	Actinobacteria	Actinobacteria	Streptomycetales	Streptomycetaceae	Streptomyces
Otu01466	Bacteria	Acidobacteria	Subgroup_5	Subgroup_5_or	Subgroup_5_fa	Subgroup_5_ge
Otu01467	Bacteria	Bacteroidetes	Bacteroidia	Chitinophagales	Chitinophagaceae	Chitinophagaceae_unclassified
Otu01471	Bacteria	Proteobacteria	Alphaproteobacteria	Reyranellales	Reyranellaceae	Reyranella
Otu01472	Bacteria	Actinobacteria	Actinobacteria	Propionibacteriales	Nocardioidaceae	Nocardioides
Otu01473	Bacteria	Acidobacteria	Holophagae	Subgroup_7	Subgroup_7_fa	Subgroup_7_ge
Otu01476	Bacteria	Actinobacteria	Thermoleophilia	Solirubrobacterales	Solirubrobacteraceae	Solirubrobacter
Otu01479	Bacteria	Actinobacteria	Acidimicrobiia	Microtrichales	Iamiaceae	Iamia
Otu01484	Bacteria	Actinobacteria	Actinobacteria	Pseudonocardiales	Pseudonocardiaceae	Pseudonocardia
Otu01485	Bacteria	Verrucomicrobia	Verrucomicrobiae	Pedosphaerales	Pedosphaeraceae	Pedosphaeraceae_ge
Otu01486	Bacteria	Acidobacteria	Blastocatellia_(Subgroup_4)	Pyrinomonadales	Pyrinomonadaceae	RB41
Otu01489	Bacteria	Proteobacteria	Gammaproteobacteria	Betaproteobacteriales	Burkholderiaceae	Burkholderia-Caballeronia-Paraburkholderia
Otu01491	Bacteria	Bacteria_unclassified	Bacteria_unclassified	Bacteria_unclassified	Bacteria_unclassified	Bacteria_unclassified
Otu01492	Bacteria	Actinobacteria	Thermoleophilia	Solirubrobacterales	Solirubrobacteraceae	Conexibacter
Otu01496	Bacteria	Actinobacteria	Thermoleophilia	Gaiellales	uncultured	uncultured_ge
Otu01500	Bacteria	Proteobacteria	Gammaproteobacteria	Betaproteobacteriales	Burkholderiaceae	Burkholderia-Caballeronia-Paraburkholderia
Otu01501	Bacteria	Proteobacteria	Alphaproteobacteria	Azospirillales	Azospirillaceae	Skermanella
Otu01502	Bacteria	Proteobacteria	Alphaproteobacteria	Sphingomonadales	Sphingomonadaceae	Sphingomonas
Otu01511	Bacteria	Rokubacteria	NC10	Rokubacteriales	Rokubacteriales_fa	Rokubacteriales_ge
Otu01519	Bacteria	Proteobacteria	Alphaproteobacteria	Rhizobiales	Hyphomicrobiaceae	Hyphomicrobium
Otu01521	Bacteria	Proteobacteria	Deltaproteobacteria	Myxococcales	Haliangiaceae	Haliangium
Otu01524	Bacteria	Proteobacteria	Alphaproteobacteria	Rhizobiales	A0839	A0839_ge
Otu01527	Bacteria	Proteobacteria	Alphaproteobacteria	Rhizobiales	Methylopilaceae	Methylopila
Otu01528	Bacteria	Acidobacteria	Subgroup_5	Subgroup_5_or	Subgroup_5_fa	Subgroup_5_ge
Otu01532	Bacteria	Bacteroidetes	Bacteroidia	Sphingobacteriales	Sphingobacteriales_unclassified	Sphingobacteriales_unclassified
Otu01535	Bacteria	Actinobacteria	Thermoleophilia	Gaiellales	Gaiellaceae	Gaiella
Otu01536	Bacteria	Verrucomicrobia	Verrucomicrobiae	Pedosphaerales	Pedosphaeraceae	Pedosphaeraceae_ge
Otu01537	Bacteria	Proteobacteria	Gammaproteobacteria	Betaproteobacteriales	Burkholderiaceae	Cupriavidus
Otu01541	Bacteria	Proteobacteria	Gammaproteobacteria	Betaproteobacteriales	Nitrosomonadaceae	MND1
Otu01542	Bacteria	Verrucomicrobia	Verrucomicrobiae	Pedosphaerales	Pedosphaeraceae	Pedosphaeraceae_ge
Otu01543	Bacteria	Actinobacteria	Thermoleophilia	Solirubrobacterales	Solirubrobacteraceae	Solirubrobacteraceae_unclassified
Otu01545	Bacteria	Acidobacteria	Subgroup_6	Subgroup_6_or	Subgroup_6_fa	Subgroup_6_ge
Otu01546	Bacteria	Verrucomicrobia	Verrucomicrobiae	Chthoniobacterales	Chthoniobacteraceae	Chthoniobacter
Otu01548	Bacteria	Verrucomicrobia	Verrucomicrobiae	S-BQ2-57_soil_group	S-BQ2-57_soil_group_fa	S-BQ2-57_soil_group_ge
Otu01555	Bacteria	Bacteroidetes	Bacteroidia	Cytophagales	Hymenobacteraceae	Adhaeribacter
Otu01557	Bacteria	Acidobacteria	Acidobacteriia	Solibacterales	Solibacteraceae_(Subgroup_3)	Solibacteraceae_(Subgroup_3)_unclassified
Otu01560	Bacteria	Acidobacteria	Subgroup_5	Subgroup_5_or	Subgroup_5_fa	Subgroup_5_ge
Otu01564	Bacteria	Proteobacteria	Gammaproteobacteria	Betaproteobacteriales	Nitrosomonadaceae	mle1-7
Otu01567	Bacteria	Acidobacteria	Subgroup_6	Subgroup_6_or	Subgroup_6_fa	Subgroup_6_ge
Otu01570	Bacteria	Verrucomicrobia	Verrucomicrobiae	Verrucomicrobiae_unclassified	Verrucomicrobiae_unclassified	Verrucomicrobiae_unclassified
Otu01571	Bacteria	Proteobacteria	Gammaproteobacteria	Betaproteobacteriales	SC-I-84	SC-I-84_ge
Otu01573	Bacteria	Proteobacteria	Deltaproteobacteria	NB1-j	NB1-j_fa	NB1-j_ge
Otu01582	Bacteria	Acidobacteria	Subgroup_6	Subgroup_6_or	Subgroup_6_fa	Subgroup_6_ge
Otu01583	Bacteria	Verrucomicrobia	Verrucomicrobiae	Pedosphaerales	Pedosphaeraceae	Pedosphaeraceae_ge
Otu01584	Bacteria	Planctomycetes	Phycisphaerae	Tepidisphaerales	WD2101_soil_group	WD2101_soil_group_ge
Otu01590	Bacteria	Acidobacteria	Subgroup_6	Subgroup_6_or	Subgroup_6_fa	Subgroup_6_ge
Otu01593	Bacteria	Proteobacteria	Deltaproteobacteria	Myxococcales	Archangiaceae	Anaeromyxobacter
Otu01594	Bacteria	Proteobacteria	Alphaproteobacteria	Rhizobiales	Hyphomicrobiaceae	Pedomicrobium
Otu01596	Bacteria	Actinobacteria	Thermoleophilia	Solirubrobacterales	67-14	67-14_ge
Otu01599	Bacteria	Actinobacteria	Actinobacteria	Propionibacteriales	Nocardioidaceae	Nocardioides
Otu01603	Bacteria	Acidobacteria	Acidobacteria_unclassified	Acidobacteria_unclassified	Acidobacteria_unclassified	Acidobacteria_unclassified
Otu01607	Bacteria	Proteobacteria	Alphaproteobacteria	Rhizobiales	Xanthobacteraceae	Xanthobacteraceae_unclassified
Otu01610	Bacteria	Proteobacteria	Gammaproteobacteria	PLTA13	PLTA13_fa	PLTA13_ge
Otu01613	Bacteria	Proteobacteria	Gammaproteobacteria	Betaproteobacteriales	Chitinibacteraceae	Chitinibacter
Otu01620	Bacteria	Proteobacteria	Gammaproteobacteria	Betaproteobacteriales	SC-I-84	SC-I-84_ge
Otu01623	Bacteria	Proteobacteria	Deltaproteobacteria	Myxococcales	Sandaracinaceae	uncultured
Otu01629	Bacteria	Actinobacteria	Actinobacteria	Micromonosporales	Micromonosporaceae	Luedemannella
Otu01639	Bacteria	Proteobacteria	Gammaproteobacteria	Betaproteobacteriales	TRA3-20	TRA3-20_ge
Otu01641	Bacteria	Proteobacteria	Alphaproteobacteria	Azospirillales	Azospirillaceae	Skermanella
Otu01643	Bacteria	Proteobacteria	Gammaproteobacteria	Betaproteobacteriales	Nitrosomonadaceae	Ellin6067
Otu01646	Bacteria	Planctomycetes	Planctomycetacia	Gemmatales	Gemmataceae	Gemmata
Otu01648	Bacteria	Rokubacteria	NC10	Rokubacteriales	Rokubacteriales_fa	Rokubacteriales_ge
Otu01652	Bacteria	Bacteroidetes	Bacteroidia	Chitinophagales	Chitinophagaceae	uncultured
Otu01654	Bacteria	Proteobacteria	Alphaproteobacteria	Rhizobiales	Rhizobiaceae	Allorhizobium-Neorhizobium-Pararhizobium-Rhizobium
Otu01657	Bacteria	Acidobacteria	Blastocatellia_(Subgroup_4)	Pyrinomonadales	Pyrinomonadaceae	RB41
Otu01662	Bacteria	Acidobacteria	Acidobacteriia	Solibacterales	Solibacteraceae_(Subgroup_3)	Bryobacter
Otu01665	Bacteria	Proteobacteria	Gammaproteobacteria	Betaproteobacteriales	Burkholderiaceae	Massilia
Otu01672	Bacteria	Verrucomicrobia	Verrucomicrobiae	Pedosphaerales	Pedosphaeraceae	Pedosphaeraceae_ge
Otu01674	Bacteria	Proteobacteria	Gammaproteobacteria	Betaproteobacteriales	Nitrosomonadaceae	mle1-7
Otu01675	Bacteria	Proteobacteria	Alphaproteobacteria	Micropepsales	Micropepsaceae	uncultured
Otu01676	Bacteria	Acidobacteria	Blastocatellia_(Subgroup_4)	Blastocatellales	Blastocatellaceae	Blastocatella
Otu01677	Bacteria	Verrucomicrobia	Verrucomicrobiae	Pedosphaerales	Pedosphaeraceae	Pedosphaeraceae_unclassified
Otu01680	Bacteria	Actinobacteria	Actinobacteria	Propionibacteriales	Nocardioidaceae	Nocardioides
Otu01687	Bacteria	Bacteroidetes	Bacteroidia	Chitinophagales	Chitinophagaceae	Chitinophagaceae_unclassified
Otu01689	Bacteria	Gemmatimonadetes	Gemmatimonadetes	Gemmatimonadales	Gemmatimonadaceae	uncultured
Otu01692	Bacteria	Proteobacteria	Gammaproteobacteria	Gammaproteobacteria_Incertae_Sedis	Unknown_Family	Acidibacter
Otu01695	Bacteria	Proteobacteria	Alphaproteobacteria	Rhizobiales	Xanthobacteraceae	Xanthobacteraceae_unclassified
Otu01696	Bacteria	Bacteroidetes	Bacteroidia	Chitinophagales	Chitinophagaceae	uncultured
Otu01703	Bacteria	Acidobacteria	Subgroup_6	Subgroup_6_or	Subgroup_6_fa	Subgroup_6_ge
Otu01704	Bacteria	Bacteroidetes	Bacteroidia	Chitinophagales	Chitinophagaceae	uncultured
Otu01705	Bacteria	Proteobacteria	Gammaproteobacteria	R7C24	R7C24_fa	R7C24_ge
Otu01706	Bacteria	Proteobacteria	Deltaproteobacteria	Desulfarculales	Desulfarculaceae	uncultured
Otu01710	Bacteria	Actinobacteria	Thermoleophilia	Gaiellales	uncultured	uncultured_ge
Otu01714	Bacteria	Verrucomicrobia	Verrucomicrobiae	Pedosphaerales	Pedosphaeraceae	Pedosphaeraceae_ge
Otu01717	Bacteria	Chloroflexi	KD4-96	KD4-96_or	KD4-96_fa	KD4-96_ge
Otu01718	Bacteria	Proteobacteria	Gammaproteobacteria	Gammaproteobacteria_unclassified	Gammaproteobacteria_unclassified	Gammaproteobacteria_unclassified
Otu01719	Bacteria	Planctomycetes	OM190	OM190_or	OM190_fa	OM190_ge
Otu01721	Bacteria	Verrucomicrobia	Verrucomicrobiae	Pedosphaerales	Pedosphaeraceae	ADurb.Bin063-1
Otu01722	Bacteria	Planctomycetes	Planctomycetacia	Pirellulales	Pirellulaceae	Pir4_lineage
Otu01738	Bacteria	Acidobacteria	Subgroup_6	Subgroup_6_or	Subgroup_6_fa	Subgroup_6_ge
Otu01741	Bacteria	Proteobacteria	Alphaproteobacteria	Rhizobiales	Hyphomicrobiaceae	Hyphomicrobium
Otu01747	Archaea	Thaumarchaeota	Nitrososphaeria	Nitrososphaerales	Nitrososphaeraceae	Candidatus_Nitrososphaera
Otu01754	Bacteria	Actinobacteria	Thermoleophilia	Gaiellales	Gaiellaceae	Gaiella
Otu01756	Bacteria	Actinobacteria	Actinobacteria	Propionibacteriales	Nocardioidaceae	Nocardioides
Otu01758	Bacteria	Acidobacteria	Subgroup_6	Subgroup_6_or	Subgroup_6_fa	Subgroup_6_ge
Otu01761	Bacteria	Acidobacteria	Subgroup_6	Subgroup_6_or	Subgroup_6_fa	Subgroup_6_ge
Otu01762	Bacteria	Actinobacteria	Thermoleophilia	Gaiellales	uncultured	uncultured_ge
Otu01766	Bacteria	Acidobacteria	Subgroup_6	Subgroup_6_or	Subgroup_6_fa	Subgroup_6_ge
Otu01772	Bacteria	Gemmatimonadetes	Gemmatimonadetes	Gemmatimonadales	Gemmatimonadaceae	uncultured
Otu01774	Bacteria	Planctomycetes	Planctomycetacia	Planctomycetales	Rubinisphaeraceae	SH-PL14
Otu01776	Bacteria	Acidobacteria	Subgroup_25	Subgroup_25_or	Subgroup_25_fa	Subgroup_25_ge
Otu01777	Bacteria	Bacteroidetes	Bacteroidia	Chitinophagales	Chitinophagaceae	Chitinophagaceae_unclassified
Otu01781	Bacteria	Actinobacteria	Actinobacteria	Micromonosporales	Micromonosporaceae	Actinoplanes
Otu01782	Bacteria	Bacteroidetes	Bacteroidia	Chitinophagales	Chitinophagaceae	Chitinophagaceae_unclassified
Otu01789	Bacteria	Chloroflexi	KD4-96	KD4-96_or	KD4-96_fa	KD4-96_ge
Otu01794	Bacteria	Proteobacteria	Deltaproteobacteria	Myxococcales	Sandaracinaceae	uncultured
Otu01796	Bacteria	Acidobacteria	Subgroup_6	Subgroup_6_or	Subgroup_6_fa	Subgroup_6_ge
Otu01797	Bacteria	Acidobacteria	Blastocatellia_(Subgroup_4)	Pyrinomonadales	Pyrinomonadaceae	RB41
Otu01800	Bacteria	Acidobacteria	Acidobacteriia	Solibacterales	Solibacteraceae_(Subgroup_3)	Candidatus_Solibacter
Otu01803	Bacteria	Actinobacteria	Actinobacteria	Micromonosporales	Micromonosporaceae	Dactylosporangium
Otu01804	Bacteria	Acidobacteria	Subgroup_5	Subgroup_5_or	Subgroup_5_fa	Subgroup_5_ge
Otu01806	Bacteria	Proteobacteria	Alphaproteobacteria	Rhizobiales	Xanthobacteraceae	uncultured
Otu01812	Bacteria	Firmicutes	Bacilli	Bacillales	Planococcaceae	Planococcaceae_unclassified
Otu01813	Bacteria	Bacteroidetes	Bacteroidia	Cytophagales	Microscillaceae	uncultured
Otu01817	Bacteria	Planctomycetes	Planctomycetacia	Planctomycetales	Rubinisphaeraceae	SH-PL14
Otu01818	Bacteria	Proteobacteria	Deltaproteobacteria	NB1-j	NB1-j_fa	NB1-j_ge
Otu01821	Bacteria	Planctomycetes	Planctomycetacia	Pirellulales	Pirellulaceae	Pir4_lineage
Otu01823	Bacteria	Chloroflexi	KD4-96	KD4-96_or	KD4-96_fa	KD4-96_ge
Otu01830	Bacteria	Proteobacteria	Deltaproteobacteria	Bdellovibrionales	Bacteriovoracaceae	Peredibacter
Otu01831	Bacteria	Acidobacteria	Subgroup_6	Subgroup_6_or	Subgroup_6_fa	Subgroup_6_ge
Otu01833	Bacteria	Planctomycetes	Planctomycetacia	Pirellulales	Pirellulaceae	Pir4_lineage
Otu01838	Bacteria	Bacteroidetes	Bacteroidia	Cytophagales	Microscillaceae	uncultured
Otu01842	Bacteria	Proteobacteria	Deltaproteobacteria	RCP2-54	RCP2-54_fa	RCP2-54_ge
Otu01849	Bacteria	Acidobacteria	Acidobacteriia	Subgroup_2	Subgroup_2_fa	Subgroup_2_ge
Otu01850	Bacteria	Rokubacteria	NC10	Rokubacteriales	Rokubacteriales_fa	Rokubacteriales_ge
Otu01851	Bacteria	Actinobacteria	Acidimicrobiia	IMCC26256	IMCC26256_fa	IMCC26256_ge
Otu01852	Bacteria	Acidobacteria	Acidobacteriia	Solibacterales	Solibacteraceae_(Subgroup_3)	Bryobacter
Otu01854	Bacteria	Proteobacteria	Deltaproteobacteria	Myxococcales	Haliangiaceae	Haliangium
Otu01855	Bacteria	Acidobacteria	Acidobacteriia	Acidobacteriales	uncultured	uncultured_ge
Otu01857	Bacteria	Proteobacteria	Deltaproteobacteria	Myxococcales	Archangiaceae	Anaeromyxobacter
Otu01860	Bacteria	Planctomycetes	Planctomycetacia	Gemmatales	Gemmataceae	uncultured
Otu01861	Bacteria	Proteobacteria	Deltaproteobacteria	Myxococcales	Sandaracinaceae	Sandaracinaceae_unclassified
Otu01867	Bacteria	Proteobacteria	Gammaproteobacteria	Cellvibrionales	Halieaceae	OM60(NOR5)_clade
Otu01868	Bacteria	Actinobacteria	Thermoleophilia	Gaiellales	Gaiellaceae	Gaiella
Otu01870	Bacteria	Proteobacteria	Alphaproteobacteria	Caulobacterales	Caulobacteraceae	Asticcacaulis
Otu01877	Bacteria	Planctomycetes	Planctomycetacia	Gemmatales	Gemmataceae	Gemmataceae_unclassified
Otu01880	Bacteria	Planctomycetes	Planctomycetacia	Isosphaerales	Isosphaeraceae	Singulisphaera
Otu01882	Bacteria	Proteobacteria	Gammaproteobacteria	Steroidobacterales	Steroidobacteraceae	Steroidobacter
Otu01884	Bacteria	Proteobacteria	Alphaproteobacteria	Sphingomonadales	Sphingomonadaceae	Novosphingobium
Otu01885	Bacteria	Proteobacteria	Gammaproteobacteria	Pseudomonadales	Pseudomonadaceae	Pseudomonas
Otu01887	Bacteria	Proteobacteria	Alphaproteobacteria	Rhizobiales	Hyphomicrobiaceae	Pedomicrobium
Otu01894	Bacteria	Acidobacteria	Subgroup_6	Subgroup_6_or	Subgroup_6_fa	Subgroup_6_ge
Otu01896	Bacteria	Planctomycetes	Phycisphaerae	Tepidisphaerales	WD2101_soil_group	WD2101_soil_group_ge
Otu01903	Bacteria	Chloroflexi	Anaerolineae	SBR1031	A4b	A4b_ge
Otu01906	Bacteria	Actinobacteria	Thermoleophilia	Gaiellales	uncultured	uncultured_ge
Otu01907	Bacteria	Proteobacteria	Alphaproteobacteria	Rhizobiales	Xanthobacteraceae	Pseudolabrys
Otu01912	Bacteria	Proteobacteria	Alphaproteobacteria	Rhizobiales	Rhizobiaceae	Mesorhizobium
Otu01913	Bacteria	Gemmatimonadetes	Gemmatimonadetes	Gemmatimonadales	Gemmatimonadaceae	uncultured
Otu01925	Bacteria	Proteobacteria	Deltaproteobacteria	Myxococcales	BIrii41	BIrii41_ge
Otu01933	Bacteria	Bacteroidetes	Bacteroidia	Chitinophagales	Chitinophagaceae	uncultured
Otu01936	Bacteria	Chloroflexi	TK10	TK10_or	TK10_fa	TK10_ge
Otu01937	Bacteria	Acidobacteria	Subgroup_6	Subgroup_6_or	Subgroup_6_fa	Subgroup_6_ge
Otu01940	Bacteria	Acidobacteria	Acidobacteriia	Solibacterales	Solibacteraceae_(Subgroup_3)	Paludibaculum
Otu01945	Bacteria	Acidobacteria	Subgroup_11	Subgroup_11_or	Subgroup_11_fa	Subgroup_11_ge
Otu01951	Bacteria	Proteobacteria	Proteobacteria_unclassified	Proteobacteria_unclassified	Proteobacteria_unclassified	Proteobacteria_unclassified
Otu01954	Bacteria	Proteobacteria	Alphaproteobacteria	Caulobacterales	Hyphomonadaceae	SWB02
Otu01961	Bacteria	Verrucomicrobia	Verrucomicrobiae	Verrucomicrobiae_unclassified	Verrucomicrobiae_unclassified	Verrucomicrobiae_unclassified
Otu01965	Bacteria	Proteobacteria	Alphaproteobacteria	Acetobacterales	Acetobacteraceae	Roseomonas
Otu01971	Bacteria	Proteobacteria	Deltaproteobacteria	NB1-j	NB1-j_fa	NB1-j_ge
Otu01976	Bacteria	Proteobacteria	Gammaproteobacteria	Betaproteobacteriales	Rhodocyclaceae	Rhodocyclaceae_unclassified
Otu02004	Bacteria	Proteobacteria	Gammaproteobacteria	Betaproteobacteriales	SC-I-84	SC-I-84_ge
Otu02008	Bacteria	Bacteroidetes	Bacteroidia	Bacteroidia_unclassified	Bacteroidia_unclassified	Bacteroidia_unclassified
Otu02010	Bacteria	Proteobacteria	Deltaproteobacteria	Myxococcales	Sandaracinaceae	uncultured
Otu02014	Bacteria	Proteobacteria	Deltaproteobacteria	Myxococcales	Haliangiaceae	Haliangium
Otu02016	Bacteria	Planctomycetes	Planctomycetacia	Planctomycetales	Rubinisphaeraceae	SH-PL14
Otu02030	Bacteria	Actinobacteria	MB-A2-108	MB-A2-108_or	MB-A2-108_fa	MB-A2-108_ge
Otu02033	Bacteria	Proteobacteria	Alphaproteobacteria	Rhizobiales	Hyphomicrobiaceae	uncultured
Otu02034	Bacteria	Planctomycetes	Planctomycetacia	Gemmatales	Gemmataceae	uncultured
Otu02037	Bacteria	Planctomycetes	Phycisphaerae	Tepidisphaerales	WD2101_soil_group	WD2101_soil_group_ge
Otu02045	Bacteria	Planctomycetes	Planctomycetacia	Pirellulales	Pirellulaceae	Pirellula
Otu02048	Bacteria	Planctomycetes	Planctomycetacia	Planctomycetales	uncultured	uncultured_ge
Otu02052	Bacteria	Proteobacteria	Alphaproteobacteria	Azospirillales	uncultured	uncultured_ge
Otu02053	Bacteria	Actinobacteria	Thermoleophilia	Solirubrobacterales	67-14	67-14_ge
Otu02057	Bacteria	Acidobacteria	Acidobacteriia	Solibacterales	Solibacteraceae_(Subgroup_3)	Paludibaculum
Otu02058	Bacteria	Proteobacteria	Alphaproteobacteria	Caulobacterales	Hyphomonadaceae	Hirschia
Otu02060	Bacteria	Actinobacteria	Actinobacteria	Corynebacteriales	Mycobacteriaceae	Mycobacterium
Otu02061	Bacteria	Proteobacteria	Alphaproteobacteria	Alphaproteobacteria_unclassified	Alphaproteobacteria_unclassified	Alphaproteobacteria_unclassified
Otu02063	Bacteria	Bacteroidetes	Bacteroidia	Sphingobacteriales	AKYH767	AKYH767_ge
Otu02066	Bacteria	Planctomycetes	Planctomycetacia	Planctomycetales	Rubinisphaeraceae	SH-PL14
Otu02083	Bacteria	Latescibacteria	Latescibacteria_cl	Latescibacteria_or	Latescibacteria_fa	Latescibacteria_ge
Otu02085	Bacteria	Actinobacteria	Thermoleophilia	Gaiellales	Gaiellales_unclassified	Gaiellales_unclassified
Otu02090	Bacteria	Verrucomicrobia	Verrucomicrobiae	Chthoniobacterales	Chthoniobacteraceae	Chthoniobacter
Otu02091	Bacteria	Planctomycetes	Phycisphaerae	Tepidisphaerales	WD2101_soil_group	WD2101_soil_group_ge
Otu02094	Bacteria	Bacteroidetes	Bacteroidia	Chitinophagales	Chitinophagaceae	Terrimonas
Otu02096	Bacteria	Proteobacteria	Gammaproteobacteria	Gammaproteobacteria_Incertae_Sedis	Unknown_Family	Acidibacter
Otu02100	Bacteria	Planctomycetes	Phycisphaerae	Tepidisphaerales	WD2101_soil_group	WD2101_soil_group_ge
Otu02102	Bacteria	Proteobacteria	Deltaproteobacteria	Myxococcales	Haliangiaceae	Haliangium
Otu02103	Bacteria	Bacteroidetes	Bacteroidia	Chitinophagales	Chitinophagaceae	uncultured
Otu02108	Bacteria	Proteobacteria	Gammaproteobacteria	Steroidobacterales	Steroidobacteraceae	uncultured
Otu02109	Bacteria	Actinobacteria	Actinobacteria	Frankiales	Geodermatophilaceae	Geodermatophilus
Otu02110	Bacteria	Planctomycetes	Planctomycetacia	Isosphaerales	Isosphaeraceae	Aquisphaera
Otu02118	Bacteria	Acidobacteria	Subgroup_6	Subgroup_6_or	Subgroup_6_fa	Subgroup_6_ge
Otu02122	Bacteria	Proteobacteria	Deltaproteobacteria	Myxococcales	BIrii41	BIrii41_ge
Otu02127	Bacteria	Tenericutes	Mollicutes	Mycoplasmatales	Mycoplasmataceae	Candidatus_Bacilloplasma
Otu02134	Bacteria	Proteobacteria	Gammaproteobacteria	Gammaproteobacteria_Incertae_Sedis	Unknown_Family	Acidibacter
Otu02136	Bacteria	Acidobacteria	Subgroup_17	Subgroup_17_or	Subgroup_17_fa	Subgroup_17_ge
Otu02139	Bacteria	Acidobacteria	Holophagae	Subgroup_7	Subgroup_7_fa	Subgroup_7_ge
Otu02150	Bacteria	Bacteroidetes	Bacteroidia	Bacteroidia_unclassified	Bacteroidia_unclassified	Bacteroidia_unclassified
Otu02157	Bacteria	Proteobacteria	Deltaproteobacteria	Myxococcales	BIrii41	BIrii41_ge
Otu02175	Bacteria	Chloroflexi	Ktedonobacteria	Ktedonobacterales	Ktedonobacteraceae	Ktedonobacteraceae_unclassified
Otu02176	Bacteria	Actinobacteria	Thermoleophilia	Gaiellales	uncultured	uncultured_ge
Otu02181	Bacteria	Proteobacteria	Gammaproteobacteria	Betaproteobacteriales	Burkholderiaceae	uncultured
Otu02186	Bacteria	Proteobacteria	Deltaproteobacteria	Myxococcales	Sandaracinaceae	Sandaracinaceae_unclassified
Otu02187	Bacteria	Bacteroidetes	Bacteroidia	Sphingobacteriales	AKYH767	AKYH767_ge
Otu02188	Bacteria	Proteobacteria	Alphaproteobacteria	Rhizobiales	Xanthobacteraceae	Xanthobacteraceae_unclassified
Otu02193	Bacteria	Proteobacteria	Alphaproteobacteria	Rhizobiales	Rhizobiaceae	Rhizobiaceae_unclassified
Otu02195	Bacteria	Chloroflexi	Anaerolineae	Caldilineales	Caldilineaceae	uncultured
Otu02196	Bacteria	Proteobacteria	Alphaproteobacteria	Rhizobiales	Rhizobiales_Incertae_Sedis	Nordella
Otu02199	Bacteria	Actinobacteria	Actinobacteria	Frankiales	Frankiaceae	Jatrophihabitans
Otu02204	Bacteria	Acidobacteria	Blastocatellia_(Subgroup_4)	Blastocatellales	Blastocatellaceae	uncultured
Otu02221	Bacteria	Acidobacteria	Acidobacteriia	Solibacterales	Solibacteraceae_(Subgroup_3)	Bryobacter
Otu02224	Bacteria	Proteobacteria	Gammaproteobacteria	Betaproteobacteriales	Nitrosomonadaceae	MND1
Otu02227	Bacteria	Chloroflexi	Anaerolineae	RBG-13-54-9	RBG-13-54-9_fa	RBG-13-54-9_ge
Otu02238	Bacteria	Proteobacteria	Alphaproteobacteria	Caulobacterales	Hyphomonadaceae	SWB02
Otu02239	Bacteria	Proteobacteria	Gammaproteobacteria	Betaproteobacteriales	Nitrosomonadaceae	Ellin6067
Otu02247	Bacteria	Proteobacteria	Gammaproteobacteria	Xanthomonadales	Xanthomonadaceae	Lysobacter
Otu02263	Bacteria	Planctomycetes	Planctomycetacia	Gemmatales	Gemmataceae	uncultured
Otu02266	Bacteria	Acidobacteria	Subgroup_17	Subgroup_17_or	Subgroup_17_fa	Subgroup_17_ge
Otu02271	Bacteria	Proteobacteria	Gammaproteobacteria	Betaproteobacteriales	SC-I-84	SC-I-84_ge
Otu02286	Bacteria	Proteobacteria	Gammaproteobacteria	Betaproteobacteriales	Nitrosomonadaceae	GOUTA6
Otu02287	Bacteria	Proteobacteria	Alphaproteobacteria	Rhizobiales	Labraceae	Labrys
Otu02288	Bacteria	Actinobacteria	Actinobacteria	Micrococcales	Micrococcaceae	Kocuria
Otu02289	Bacteria	Gemmatimonadetes	Gemmatimonadetes	Gemmatimonadales	Gemmatimonadaceae	uncultured
Otu02293	Bacteria	Latescibacteria	Latescibacteria_cl	Latescibacteria_or	Latescibacteria_fa	Latescibacteria_ge
Otu02299	Bacteria	Actinobacteria	Thermoleophilia	Solirubrobacterales	Solirubrobacteraceae	Solirubrobacter
Otu02301	Bacteria	Planctomycetes	Planctomycetacia	Gemmatales	Gemmataceae	Fimbriiglobus
Otu02307	Bacteria	Bacteroidetes	Bacteroidia	Cytophagales	Cytophagaceae	Cytophaga
Otu02309	Bacteria	Proteobacteria	Alphaproteobacteria	Rhodospirillales	Rhodospirillaceae	uncultured
Otu02325	Bacteria	Proteobacteria	Alphaproteobacteria	Micropepsales	Micropepsaceae	uncultured
Otu02333	Bacteria	Proteobacteria	Gammaproteobacteria	PLTA13	PLTA13_fa	PLTA13_ge
Otu02335	Bacteria	Verrucomicrobia	Verrucomicrobiae	Chthoniobacterales	Chthoniobacteraceae	Candidatus_Udaeobacter
Otu02338	Bacteria	Proteobacteria	Gammaproteobacteria	Betaproteobacteriales	Nitrosomonadaceae	Nitrosomonadaceae_unclassified
Otu02342	Bacteria	Acidobacteria	Subgroup_11	Subgroup_11_or	Subgroup_11_fa	Subgroup_11_ge
Otu02348	Bacteria	Planctomycetes	Phycisphaerae	Tepidisphaerales	WD2101_soil_group	WD2101_soil_group_ge
Otu02353	Bacteria	Bacteroidetes	Bacteroidia	Chitinophagales	Chitinophagaceae	Chitinophagaceae_unclassified
Otu02354	Bacteria	Actinobacteria	Actinobacteria	Streptomycetales	Streptomycetaceae	Kitasatospora
Otu02368	Bacteria	Bacteroidetes	Bacteroidia	Chitinophagales	Chitinophagaceae	Dinghuibacter
Otu02373	Bacteria	Proteobacteria	Alphaproteobacteria	Caulobacterales	Caulobacteraceae	Caulobacter
Otu02377	Bacteria	Proteobacteria	Gammaproteobacteria	JG36-GS-52	JG36-GS-52_fa	JG36-GS-52_ge
Otu02378	Bacteria	Proteobacteria	Gammaproteobacteria	Betaproteobacteriales	SC-I-84	SC-I-84_ge
Otu02385	Bacteria	Proteobacteria	Alphaproteobacteria	Reyranellales	Reyranellaceae	Reyranella
Otu02402	Bacteria	Proteobacteria	Gammaproteobacteria	Cellvibrionales	Halieaceae	OM60(NOR5)_clade
Otu02406	Bacteria	Acidobacteria	Subgroup_6	Subgroup_6_or	Subgroup_6_fa	Subgroup_6_ge
Otu02408	Bacteria	Proteobacteria	Alphaproteobacteria	Rhizobiales	Xanthobacteraceae	uncultured
Otu02418	Bacteria	Planctomycetes	Planctomycetacia	Gemmatales	Gemmataceae	Fimbriiglobus
Otu02422	Bacteria	Proteobacteria	Deltaproteobacteria	Oligoflexales	0319-6G20	0319-6G20_ge
Otu02427	Bacteria	Proteobacteria	Alphaproteobacteria	Caulobacterales	Caulobacteraceae	Caulobacteraceae_unclassified
Otu02431	Bacteria	Actinobacteria	Thermoleophilia	Gaiellales	uncultured	uncultured_ge
Otu02461	Bacteria	Latescibacteria	Latescibacteria_cl	Latescibacteria_or	Latescibacteria_fa	Latescibacteria_ge
Otu02466	Bacteria	Gemmatimonadetes	Gemmatimonadetes	Gemmatimonadales	Gemmatimonadaceae	uncultured
Otu02467	Bacteria	Acidobacteria	Subgroup_6	Subgroup_6_or	Subgroup_6_fa	Subgroup_6_ge
Otu02470	Bacteria	Actinobacteria	Actinobacteria	Micrococcales	Micrococcaceae	Micrococcus
Otu02478	Bacteria	Proteobacteria	Gammaproteobacteria	Betaproteobacteriales	Nitrosomonadaceae	mle1-7
Otu02484	Bacteria	Nitrospirae	Nitrospira	Nitrospirales	Nitrospiraceae	Nitrospira
Otu02488	Bacteria	Verrucomicrobia	Verrucomicrobiae	Chthoniobacterales	Chthoniobacteraceae	Chthoniobacteraceae_unclassified
Otu02504	Bacteria	Planctomycetes	Planctomycetacia	Gemmatales	Gemmataceae	Gemmataceae_unclassified
Otu02509	Bacteria	Proteobacteria	Alphaproteobacteria	Rhizobiales	Xanthobacteraceae	GAS113
Otu02510	Bacteria	Bacteroidetes	Bacteroidia	Flavobacteriales	Flavobacteriaceae	Flavobacterium
Otu02528	Bacteria	Proteobacteria	Deltaproteobacteria	Myxococcales	Sandaracinaceae	uncultured
Otu02529	Bacteria	Bacteroidetes	Bacteroidia	Chitinophagales	Chitinophagaceae	Chitinophagaceae_unclassified
Otu02539	Bacteria	Bacteroidetes	Bacteroidia	Cytophagales	Microscillaceae	uncultured
Otu02543	Bacteria	Proteobacteria	Deltaproteobacteria	Myxococcales	Sandaracinaceae	uncultured
Otu02544	Bacteria	Bacteria_unclassified	Bacteria_unclassified	Bacteria_unclassified	Bacteria_unclassified	Bacteria_unclassified
Otu02547	Bacteria	Bacteroidetes	Bacteroidia	Cytophagales	Hymenobacteraceae	Adhaeribacter
Otu02552	Bacteria	Proteobacteria	Deltaproteobacteria	Deltaproteobacteria_unclassified	Deltaproteobacteria_unclassified	Deltaproteobacteria_unclassified
Otu02553	Bacteria	Verrucomicrobia	Verrucomicrobiae	Chthoniobacterales	Chthoniobacteraceae	Chthoniobacter
Otu02559	Bacteria	Acidobacteria	Acidobacteriia	Solibacterales	Solibacteraceae_(Subgroup_3)	Solibacteraceae_(Subgroup_3)_unclassified
Otu02566	Bacteria	Acidobacteria	Acidobacteriia	Subgroup_2	Subgroup_2_fa	Subgroup_2_ge
Otu02574	Bacteria	Bacteroidetes	Bacteroidia	Cytophagales	Microscillaceae	Microscillaceae_unclassified
Otu02575	Bacteria	Proteobacteria	Alphaproteobacteria	Elsterales	uncultured	uncultured_ge
Otu02601	Bacteria	Proteobacteria	Alphaproteobacteria	Rhizobiales	Beijerinckiaceae	Beijerinckiaceae_unclassified
Otu02618	Bacteria	Bacteroidetes	Bacteroidia	Chitinophagales	Chitinophagaceae	Chitinophagaceae_unclassified
Otu02621	Bacteria	Actinobacteria	Thermoleophilia	Solirubrobacterales	67-14	67-14_ge
Otu02623	Bacteria	Entotheonellaeota	Entotheonellia	Entotheonellales	Entotheonellaceae	Entotheonellaceae_ge
Otu02633	Bacteria	Bacteroidetes	Bacteroidia	Sphingobacteriales	env.OPS_17	env.OPS_17_ge
Otu02640	Bacteria	Planctomycetes	Planctomycetacia	Pirellulales	Pirellulaceae	Pirellula
Otu02646	Bacteria	Proteobacteria	Gammaproteobacteria	Gammaproteobacteria_unclassified	Gammaproteobacteria_unclassified	Gammaproteobacteria_unclassified
Otu02657	Bacteria	Proteobacteria	Alphaproteobacteria	Alphaproteobacteria_unclassified	Alphaproteobacteria_unclassified	Alphaproteobacteria_unclassified
Otu02670	Bacteria	Bacteroidetes	Bacteroidia	Chitinophagales	Chitinophagaceae	Chitinophagaceae_unclassified
Otu02671	Bacteria	Proteobacteria	Alphaproteobacteria	Rhizobiales	Hyphomicrobiaceae	Pedomicrobium
Otu02681	Bacteria	Actinobacteria	MB-A2-108	MB-A2-108_or	MB-A2-108_fa	MB-A2-108_ge
Otu02686	Bacteria	Actinobacteria	Actinobacteria	Kineosporiales	Kineosporiaceae	Angustibacter
Otu02696	Bacteria	Planctomycetes	Planctomycetacia	Gemmatales	Gemmataceae	uncultured
Otu02698	Bacteria	Verrucomicrobia	Verrucomicrobiae	Chthoniobacterales	Xiphinematobacteraceae	Candidatus_Xiphinematobacter
Otu02701	Bacteria	Proteobacteria	Gammaproteobacteria	Oceanospirillales	Pseudohongiellaceae	BIyi10
Otu02703	Bacteria	Proteobacteria	Deltaproteobacteria	Deltaproteobacteria_unclassified	Deltaproteobacteria_unclassified	Deltaproteobacteria_unclassified
Otu02706	Bacteria	Verrucomicrobia	Verrucomicrobiae	Opitutales	Opitutaceae	Opitutaceae_unclassified
Otu02708	Bacteria	Verrucomicrobia	Verrucomicrobiae	Verrucomicrobiales	Verrucomicrobiaceae	uncultured
Otu02717	Bacteria	Acidobacteria	Blastocatellia_(Subgroup_4)	2022-11-24	11-24_fa	11-24_ge
Otu02740	Bacteria	Proteobacteria	Alphaproteobacteria	Alphaproteobacteria_unclassified	Alphaproteobacteria_unclassified	Alphaproteobacteria_unclassified
Otu02747	Bacteria	Planctomycetes	Phycisphaerae	Tepidisphaerales	WD2101_soil_group	WD2101_soil_group_ge
Otu02748	Bacteria	Proteobacteria	Gammaproteobacteria	Betaproteobacteriales	SC-I-84	SC-I-84_ge
Otu02753	Bacteria	Verrucomicrobia	Verrucomicrobiae	Chthoniobacterales	Chthoniobacteraceae	Chthoniobacter
Otu02757	Bacteria	Gemmatimonadetes	Gemmatimonadetes	Gemmatimonadales	Gemmatimonadaceae	Gemmatimonadaceae_unclassified
Otu02762	Bacteria	Planctomycetes	Planctomycetacia	Pirellulales	Pirellulaceae	Pirellula
Otu02778	Bacteria	Chloroflexi	KD4-96	KD4-96_or	KD4-96_fa	KD4-96_ge
Otu02786	Bacteria	Actinobacteria	Actinobacteria	Corynebacteriales	Mycobacteriaceae	Mycobacterium
Otu02791	Bacteria	Actinobacteria	Acidimicrobiia	IMCC26256	IMCC26256_fa	IMCC26256_ge
Otu02794	Bacteria	Bacteroidetes	Bacteroidia	Sphingobacteriales	AKYH767	AKYH767_ge
Otu02795	Bacteria	Planctomycetes	Planctomycetacia	Pirellulales	Pirellulaceae	uncultured
Otu02810	Bacteria	Proteobacteria	Alphaproteobacteria	Reyranellales	Reyranellaceae	Reyranella
Otu02824	Bacteria	Actinobacteria	Actinobacteria	PeM15	PeM15_fa	PeM15_ge
Otu02838	Bacteria	Planctomycetes	Planctomycetacia	Gemmatales	Gemmataceae	Fimbriiglobus
Otu02848	Bacteria	Acidobacteria	Subgroup_6	Subgroup_6_unclassified	Subgroup_6_unclassified	Subgroup_6_unclassified
Otu02849	Bacteria	Planctomycetes	Phycisphaerae	Phycisphaerales	Phycisphaeraceae	SM1A02
Otu02850	Bacteria	Actinobacteria	Thermoleophilia	Solirubrobacterales	Solirubrobacteraceae	uncultured
Otu02851	Bacteria	Bacteroidetes	Bacteroidia	Chitinophagales	Chitinophagaceae	Chitinophagaceae_unclassified
Otu02854	Bacteria	Actinobacteria	Acidimicrobiia	Microtrichales	uncultured	uncultured_ge
Otu02862	Bacteria	Planctomycetes	Planctomycetacia	Gemmatales	Gemmataceae	Gemmata
Otu02868	Bacteria	Planctomycetes	Planctomycetacia	Pirellulales	Pirellulaceae	Pir4_lineage
Otu02901	Bacteria	Verrucomicrobia	Verrucomicrobiae	Pedosphaerales	Pedosphaeraceae	ADurb.Bin063-1
Otu02902	Bacteria	Actinobacteria	Thermoleophilia	Gaiellales	uncultured	uncultured_ge
Otu02915	Bacteria	Chloroflexi	Anaerolineae	RBG-13-54-9	RBG-13-54-9_fa	RBG-13-54-9_ge
Otu02931	Bacteria	Proteobacteria	Deltaproteobacteria	Myxococcales	Polyangiaceae	Pajaroellobacter
Otu02948	Bacteria	Proteobacteria	Alphaproteobacteria	Elsterales	uncultured	uncultured_ge
Otu02950	Bacteria	Proteobacteria	Gammaproteobacteria	Betaproteobacteriales	Nitrosomonadaceae	Ellin6067
Otu02975	Bacteria	Proteobacteria	Deltaproteobacteria	NB1-j	NB1-j_fa	NB1-j_ge
Otu02983	Bacteria	Bacteroidetes	Bacteroidia	Chitinophagales	Chitinophagaceae	Flavisolibacter
Otu02984	Bacteria	Proteobacteria	Proteobacteria_unclassified	Proteobacteria_unclassified	Proteobacteria_unclassified	Proteobacteria_unclassified
Otu02987	Bacteria	Acidobacteria	Subgroup_25	Subgroup_25_or	Subgroup_25_fa	Subgroup_25_ge
Otu03000	Bacteria	Proteobacteria	Alphaproteobacteria	Rhodospirillales	Rhodospirillaceae	uncultured
Otu03024	Bacteria	Proteobacteria	Alphaproteobacteria	Sphingomonadales	Sphingomonadaceae	Sphingopyxis
Otu03027	Bacteria	Actinobacteria	MB-A2-108	MB-A2-108_or	MB-A2-108_fa	MB-A2-108_ge
Otu03039	Bacteria	Planctomycetes	Planctomycetacia	Planctomycetales	Rubinisphaeraceae	SH-PL14
Otu03045	Bacteria	Proteobacteria	Deltaproteobacteria	Myxococcales	Archangiaceae	Anaeromyxobacter
Otu03049	Bacteria	Acidobacteria	Acidobacteriia	Solibacterales	Solibacteraceae_(Subgroup_3)	Bryobacter
Otu03050	Bacteria	Planctomycetes	Phycisphaerae	Tepidisphaerales	WD2101_soil_group	WD2101_soil_group_ge
Otu03064	Bacteria	Chloroflexi	Chloroflexia	Chloroflexales	Roseiflexaceae	uncultured
Otu03078	Bacteria	Proteobacteria	Deltaproteobacteria	Myxococcales	Archangiaceae	Anaeromyxobacter
Otu03080	Bacteria	Chloroflexi	Anaerolineae	RBG-13-54-9	RBG-13-54-9_fa	RBG-13-54-9_ge
Otu03091	Bacteria	Chloroflexi	Anaerolineae	SBR1031	A4b	A4b_ge
Otu03095	Bacteria	Proteobacteria	Gammaproteobacteria	Betaproteobacteriales	Burkholderiaceae	Burkholderiaceae_unclassified
Otu03104	Bacteria	Planctomycetes	Planctomycetacia	Gemmatales	Gemmataceae	uncultured
Otu03117	Bacteria	Acidobacteria	Acidobacteriia	Acidobacteriales	uncultured	uncultured_ge
Otu03119	Bacteria	Planctomycetes	Planctomycetacia	Pirellulales	Pirellulaceae	Pirellulaceae_unclassified
Otu03125	Bacteria	Actinobacteria	Acidimicrobiia	IMCC26256	IMCC26256_fa	IMCC26256_ge
Otu03130	Bacteria	Gemmatimonadetes	Gemmatimonadetes	Gemmatimonadales	Gemmatimonadaceae	uncultured
Otu03139	Bacteria	Proteobacteria	Alphaproteobacteria	uncultured	uncultured_fa	uncultured_ge
Otu03142	Bacteria	Proteobacteria	Alphaproteobacteria	Rhizobiales	uncultured	uncultured_ge
Otu03148	Bacteria	Proteobacteria	Alphaproteobacteria	Alphaproteobacteria_unclassified	Alphaproteobacteria_unclassified	Alphaproteobacteria_unclassified
Otu03158	Bacteria	Planctomycetes	Planctomycetes_unclassified	Planctomycetes_unclassified	Planctomycetes_unclassified	Planctomycetes_unclassified
Otu03178	Bacteria	Proteobacteria	Deltaproteobacteria	Myxococcales	Myxococcales_unclassified	Myxococcales_unclassified
Otu03181	Bacteria	Planctomycetes	Planctomycetacia	Gemmatales	Gemmataceae	Gemmata
Otu03191	Bacteria	Proteobacteria	Gammaproteobacteria	Betaproteobacteriales	SC-I-84	SC-I-84_ge
Otu03193	Bacteria	Acidobacteria	Thermoanaerobaculia	Thermoanaerobaculales	Thermoanaerobaculaceae	Subgroup_10
Otu03197	Bacteria	Planctomycetes	Phycisphaerae	S-70	S-70_fa	S-70_ge
Otu03201	Bacteria	Actinobacteria	Acidimicrobiia	Microtrichales	uncultured	uncultured_ge
Otu03212	Bacteria	Verrucomicrobia	Verrucomicrobiae	Opitutales	Opitutaceae	Opitutus
Otu03215	Bacteria	Proteobacteria	Gammaproteobacteria	Xanthomonadales	Rhodanobacteraceae	Rhodanobacteraceae_unclassified
Otu03225	Bacteria	Planctomycetes	Planctomycetacia	Pirellulales	Pirellulaceae	uncultured
Otu03264	Bacteria	Actinobacteria	Actinobacteria	Micrococcales	Cellulomonadaceae	Cellulomonas
Otu03283	Bacteria	Planctomycetes	Phycisphaerae	Tepidisphaerales	WD2101_soil_group	WD2101_soil_group_ge
Otu03298	Bacteria	Chloroflexi	Dehalococcoidia	S085	S085_fa	S085_ge
Otu03312	Bacteria	Proteobacteria	Gammaproteobacteria	Betaproteobacteriales	Betaproteobacteriales_unclassified	Betaproteobacteriales_unclassified
Otu03313	Bacteria	Verrucomicrobia	Verrucomicrobiae	Chthoniobacterales	Chthoniobacteraceae	Chthoniobacteraceae_unclassified
Otu03349	Bacteria	Proteobacteria	Alphaproteobacteria	Alphaproteobacteria_unclassified	Alphaproteobacteria_unclassified	Alphaproteobacteria_unclassified
Otu03380	Bacteria	Acidobacteria	Subgroup_11	Subgroup_11_or	Subgroup_11_fa	Subgroup_11_ge
Otu03412	Bacteria	Proteobacteria	Deltaproteobacteria	Myxococcales	Haliangiaceae	Haliangium
Otu03415	Bacteria	Planctomycetes	Planctomycetacia	Gemmatales	Gemmataceae	Fimbriiglobus
Otu03421	Bacteria	Planctomycetes	Planctomycetacia	Pirellulales	Pirellulaceae	Pirellula
Otu03438	Bacteria	Planctomycetes	Planctomycetacia	Gemmatales	Gemmataceae	Gemmata
Otu03480	Bacteria	Proteobacteria	Deltaproteobacteria	NB1-j	NB1-j_fa	NB1-j_ge
Otu03484	Bacteria	Bacteria_unclassified	Bacteria_unclassified	Bacteria_unclassified	Bacteria_unclassified	Bacteria_unclassified
Otu03495	Bacteria	Proteobacteria	Gammaproteobacteria	Betaproteobacteriales	Burkholderiaceae	Burkholderiaceae_unclassified
Otu03500	Bacteria	Acidobacteria	Subgroup_6	Subgroup_6_or	Subgroup_6_fa	Subgroup_6_ge
Otu03546	Bacteria	Planctomycetes	Planctomycetacia	Gemmatales	Gemmataceae	Fimbriiglobus
Otu03547	Bacteria	Planctomycetes	Planctomycetacia	Pirellulales	Pirellulaceae	Pir4_lineage
Otu03578	Bacteria	Chloroflexi	Ktedonobacteria	Ktedonobacterales	JG30-KF-AS9	JG30-KF-AS9_ge
Otu03591	Bacteria	Proteobacteria	Deltaproteobacteria	Deltaproteobacteria_unclassified	Deltaproteobacteria_unclassified	Deltaproteobacteria_unclassified
Otu03601	Bacteria	Planctomycetes	Phycisphaerae	Tepidisphaerales	WD2101_soil_group	WD2101_soil_group_ge
Otu03621	Bacteria	Planctomycetes	Planctomycetacia	Gemmatales	Gemmataceae	Fimbriiglobus
Otu03637	Bacteria	Actinobacteria	Acidimicrobiia	Microtrichales	Microtrichales_unclassified	Microtrichales_unclassified
Otu03657	Bacteria	Planctomycetes	Planctomycetacia	Gemmatales	Gemmataceae	uncultured
Otu03688	Bacteria	Bacteroidetes	Bacteroidia	Sphingobacteriales	Sphingobacteriales_unclassified	Sphingobacteriales_unclassified
Otu03761	Bacteria	Planctomycetes	Phycisphaerae	Tepidisphaerales	WD2101_soil_group	WD2101_soil_group_ge
Otu03797	Bacteria	Verrucomicrobia	Verrucomicrobiae	Pedosphaerales	Pedosphaeraceae	Pedosphaeraceae_unclassified
Otu03798	Bacteria	Planctomycetes	Planctomycetacia	Gemmatales	Gemmataceae	Gemmata
Otu03801	Bacteria	Verrucomicrobia	Verrucomicrobiae	Opitutales	Opitutaceae	Lacunisphaera
Otu03848	Archaea	Thaumarchaeota	Nitrososphaeria	Nitrososphaerales	Nitrososphaeraceae	Candidatus_Nitrocosmicus
Otu03886	Bacteria	Proteobacteria	Alphaproteobacteria	Caulobacterales	Hyphomonadaceae	SWB02
Otu03932	Bacteria	Planctomycetes	Planctomycetacia	Gemmatales	Gemmataceae	Fimbriiglobus
Otu03954	Bacteria	Proteobacteria	Gammaproteobacteria	Betaproteobacteriales	SC-I-84	SC-I-84_ge
Otu03998	Bacteria	Planctomycetes	Planctomycetacia	Planctomycetales	uncultured	uncultured_ge
Otu04016	Bacteria	Planctomycetes	Planctomycetacia	Gemmatales	Gemmataceae	uncultured
Otu04050	Bacteria	Proteobacteria	Alphaproteobacteria	Tistrellales	Geminicoccaceae	Geminicoccus
Otu04073	Bacteria	Planctomycetes	Pla4_lineage	Pla4_lineage_or	Pla4_lineage_fa	Pla4_lineage_ge
Otu04096	Bacteria	Planctomycetes	Planctomycetacia	Planctomycetales	uncultured	uncultured_ge
Otu04145	Bacteria	Chloroflexi	Anaerolineae	Anaerolineales	Anaerolineaceae	uncultured
Otu04240	Bacteria	Verrucomicrobia	Verrucomicrobiae	Verrucomicrobiales	Verrucomicrobiaceae	Roseimicrobium
Otu04316	Bacteria	Chloroflexi	OLB14	OLB14_or	OLB14_fa	OLB14_ge
Otu04317	Bacteria	Planctomycetes	Phycisphaerae	Tepidisphaerales	WD2101_soil_group	WD2101_soil_group_ge
Otu04445	Bacteria	Planctomycetes	Planctomycetacia	Gemmatales	Gemmataceae	uncultured
Otu04474	Bacteria	Elusimicrobia	Lineage_IIb	Lineage_IIb_or	Lineage_IIb_fa	Lineage_IIb_ge
Otu04495	Bacteria	Chloroflexi	Anaerolineae	RBG-13-54-9	RBG-13-54-9_fa	RBG-13-54-9_ge
Otu04502	Bacteria	Planctomycetes	Planctomycetacia	Pirellulales	Pirellulaceae	Pirellula
Otu04511	Bacteria	Bacteroidetes	Bacteroidia	Chitinophagales	Chitinophagaceae	Niastella
Otu04521	Bacteria	Bacteroidetes	Bacteroidia	Chitinophagales	Chitinophagaceae	uncultured
Otu04540	Bacteria	Proteobacteria	Alphaproteobacteria	Sphingomonadales	Sphingomonadaceae	Sphingomonas
Otu04568	Bacteria	Bacteroidetes	Bacteroidia	Chitinophagales	Chitinophagaceae	Ferruginibacter
Otu04614	Bacteria	Planctomycetes	Planctomycetacia	Isosphaerales	Isosphaeraceae	uncultured
Otu04696	Bacteria	Planctomycetes	OM190	OM190_or	OM190_fa	OM190_ge
Otu04760	Bacteria	Proteobacteria	Alphaproteobacteria	Rhizobiales	Xanthobacteraceae	Xanthobacteraceae_unclassified
Otu04931	Bacteria	Acidobacteria	Acidobacteriia	Solibacterales	Solibacteraceae_(Subgroup_3)	Bryobacter
Otu05002	Bacteria	Planctomycetes	Planctomycetacia	Pirellulales	Pirellulaceae	uncultured
Otu05039	Bacteria	Proteobacteria	Deltaproteobacteria	Myxococcales	P3OB-42	P3OB-42_ge
Otu05067	Bacteria	Planctomycetes	Planctomycetacia	Planctomycetales	Rubinisphaeraceae	SH-PL14
Otu05078	Bacteria	Actinobacteria	Actinobacteria_unclassified	Actinobacteria_unclassified	Actinobacteria_unclassified	Actinobacteria_unclassified
Otu05138	Bacteria	Planctomycetes	Pla3_lineage	Pla3_lineage_or	Pla3_lineage_fa	Pla3_lineage_ge
Otu05291	Bacteria	Bacteroidetes	Bacteroidia	Cytophagales	Microscillaceae	Ohtaekwangia
Otu05305	Bacteria	Proteobacteria	Alphaproteobacteria	Rhizobiales	Rhizobiales_unclassified	Rhizobiales_unclassified
Otu05376	Bacteria	Latescibacteria	Latescibacteria_cl	Latescibacteria_or	Latescibacteria_fa	Latescibacteria_ge
Otu05532	Bacteria	Chloroflexi	Chloroflexi_unclassified	Chloroflexi_unclassified	Chloroflexi_unclassified	Chloroflexi_unclassified
Otu05583	Bacteria	Acidobacteria	Subgroup_6	Subgroup_6_or	Subgroup_6_fa	Subgroup_6_ge
Otu05587	Bacteria	Cyanobacteria	Melainabacteria	Obscuribacterales	Obscuribacterales_fa	Obscuribacterales_ge
Otu05692	Bacteria	Chloroflexi	Chloroflexia	Chloroflexales	Chloroflexales_unclassified	Chloroflexales_unclassified
Otu06024	Bacteria	Chloroflexi	JG30-KF-CM66	JG30-KF-CM66_or	JG30-KF-CM66_fa	JG30-KF-CM66_ge
Otu06069	Bacteria	BRC1	BRC1_cl	BRC1_or	BRC1_fa	BRC1_ge
Otu06140	Bacteria	Proteobacteria	Deltaproteobacteria	Myxococcales	Myxococcales_unclassified	Myxococcales_unclassified
Otu06303	Bacteria	Planctomycetes	Planctomycetacia	Pirellulales	Pirellulaceae	Rhodopirellula
Otu06702	Bacteria	Planctomycetes	Phycisphaerae	Tepidisphaerales	WD2101_soil_group	WD2101_soil_group_ge
Otu06734	Bacteria	Proteobacteria	Deltaproteobacteria	Myxococcales	Sandaracinaceae	uncultured
Otu07028	Bacteria	Actinobacteria	Acidimicrobiia	Microtrichales	uncultured	uncultured_ge
Otu07074	Bacteria	Bacteroidetes	Bacteroidia	Sphingobacteriales	env.OPS_17	env.OPS_17_ge
Otu07766	Bacteria	Proteobacteria	Alphaproteobacteria	Rhizobiales	Xanthobacteraceae	Xanthobacteraceae_unclassified
Otu08752	Bacteria	Verrucomicrobia	Verrucomicrobiae	uncultured	uncultured_fa	uncultured_ge
Otu12101	Bacteria	Bacteria_unclassified	Bacteria_unclassified	Bacteria_unclassified	Bacteria_unclassified	Bacteria_unclassified

## Sheet: 4
Table S4. Bacterial genera across mosquito samples (i.e., crop, midgut, malpighian tubules, and ovaries)
Tissue	Wolbachia, wAlbA	Ralstonia	Wolbachia, wAlbB	Burkholderia-Caballeronia-Paraburkholderia	Halomonadaceae_unclassified	Asaia	Bradyrhizobium	uncultured	Caulobacteraceae_unclassified	Vibrionimonas	Bacteria_unclassified	Enterobacteriaceae_unclassified	Mesorhizobium	Xanthobacter	Cloacibacterium	Sphingomonas	Flavobacterium	Subgroup_2_ge	Acinetobacter	Acidibacter	Lactococcus	Pir4_lineage	Micromonospora	Hydrogenophaga	Buchnera	Subgroup_6_ge	Staphylococcus	Subgroup_6_unclassified	Steroidobacter	Hyphomicrobium	Mycobacterium	Rickettsiella	Solirubrobacter	Clostridium_sensu_stricto_1	Labrys	Xanthobacteraceae_unclassified	Micrococcus	1174-901-12	Actinomycetospora	Gaiella	Ellin6067	Reyranella	Pseudonocardia	Nocardioides	Methylobacterium	Aeromonas	Pirellula	Pedomicrobium	Massilia
Crop	82701	227436	2438	173090	57105	20233	3382	849	1324	707	18	2407	918	87	4	381	396	339	8	414	918	657	0	0	87	416	23	0	451	268	90	37	211	0	0	285	91	0	116	192	167	110	0	31	0	0	114	112	86
Malpighian Tubules	280365	192178	227917	150735	15321	44	1040	598	356	608	0	432	1009	1825	0	502	806	47	40	197	0	48	0	603	174	0	75	13	0	0	34	84	82	0	0	0	16	0	49	6	0	43	111	57	0	43	0	0	0
Midgut	107164	208986	11466	145763	52816	2840	3128	2161	1554	1643	3335	143	435	3	1889	574	0	561	151	136	0	3	619	0	40	0	235	460	0	123	185	62	0	291	278	0	26	267	8	0	0	0	22	50	95	79	0	0	0
Ovary	379558	59665	410586	45667	7038	74	751	100	281	557	0	141	56	2	12	108	21	178	861	185	0	0	0	0	214	76	141	0	0	13	0	123	0	0	10	0	140	0	30	0	0	0	13	0	32	0	0	0	0
[truncated: 52 more columns]

## Sheet: 5
Table S5. Conditional modes across mosquito tissue types
	OTU	Crop	Midgut	Malpighian Tubule	Ovary
	Otu00001	-0.351228	-0.545455	1.40919	2.36265
	Otu00002	-1.16286	-1.75767	1.90419	3.25671
	Otu00003	0.461199	0.106348	1.32841	0.878148
	Otu00004	0.424489	-0.0149666	1.30369	0.890867
	Otu00009	0.676456	0.248366	0.15066	1.45653
	Otu00010	-0.0470972	-0.0443332	-0.0587916	-0.47742
	Otu00012	0.202815	-0.959824	1.90124	-1.02975
	Otu00022	-0.0487104	-0.529325	-0.0614246	-0.071297
	Otu00023	1.65739	-2.55543	-0.030155	0.211115
	Otu00038	0.114767	-0.50023	0.196723	0.376408
	Otu00045	-0.924924	-0.28661	1.24151	-0.616095
	Otu00046	-1.18448	0.0159299	-0.0420358	0.666889
	Otu00047	2.18388	2.2192	-2.41083	-1.68532
	Otu00055	0.766673	-0.654075	0.405028	-0.0965147
	Otu00074	-0.228155	-1.08636	-0.438857	0.532713
	Otu00077	-0.324448	-0.0404819	-0.0538809	-0.0631422
	Otu00080	0.591472	0.161756	-0.27542	0.553047
	Otu00087	0.347845	-0.0262422	-0.0353251	-0.0422191
	Otu00090	-0.03912	-0.0343825	-0.0833416	-0.0544098
	Otu00099	-0.0498001	-0.568052	-0.0631168	-0.0731121
	Otu00101	-0.044962	-0.0416765	-0.377781	-0.064814
	Otu00103	-0.033741	0.261434	-0.0374088	-0.0446258
	Otu00121	-0.0298916	-0.0233392	0.535873	-0.0377319
	Otu00126	-0.0695547	0.111322	-0.221264	-0.0981645
	Otu00129	-0.0348638	-0.0291724	0.174934	-0.0466757
	Otu00135	-0.0409059	-0.0366114	-0.0489004	-0.190392
	Otu00136	-0.046217	-0.0432506	-0.433334	-0.0669948
	Otu00139	-0.593708	-0.0821692	0.0731424	-0.126183
	Otu00147	-0.563286	-0.0475497	-0.0628412	-0.0728193
	Otu00152	-0.0371303	-0.0319366	0.0310686	-0.0508083
	Otu00159	-0.268019	-0.0389636	-0.0519324	-0.0609975
	Otu00164	-0.0472301	1.40226	-0.642978	-0.0579704
	Otu00181	-0.366344	-0.0415793	-0.0552808	-0.0646681
	Otu00185	-0.0483313	-0.0458873	-0.0607562	-0.529349
	Otu00188	-0.0207765	1.38852	-0.0191749	-0.0231621
	Otu00190	-0.398639	-0.0425424	-0.0565111	-0.0660127
	Otu00207	0.555913	-0.0230751	-0.0311173	-0.0373201
	Otu00214	-0.630811	-0.0498003	-0.0656587	-0.0758021
	Otu00216	-0.0327252	-0.0266376	-0.0358475	0.310823
	Otu00221	-0.494995	-0.0453954	-0.0601284	-0.0699201
	Otu00231	-0.0469629	-0.452735	-0.058615	-0.068291
	Otu00239	-0.0370499	-0.0318381	0.0359252	-0.0506621
	Otu00245	-0.0432905	-0.289238	-0.0527465	-0.0618927
	Otu00247	-0.844208	0.445333	-0.393926	0.9277
	Otu00263	-0.0294252	0.584591	-0.0307523	-0.036894
	Otu00265	-0.0336507	0.26559	-0.0372795	-0.0444756
	Otu00270	0.301717	-0.0270096	-0.0363407	-0.0433935
	Otu00271	-0.0428602	-0.0390471	-0.279623	-0.0611186
	Otu00272	-0.0664186	-0.172509	0.151962	-0.0925758
	Otu00275	0.048226	-0.0317127	-0.0425283	-0.0504771
	Otu00278	-0.0480291	-0.0455148	-0.50818	-0.0700972
	Otu00283	-0.504874	-0.0456731	-0.0604774	-0.0702917
	Otu00291	-0.0350631	0.172525	-0.0395073	-0.0470345
	Otu00299	-0.0455832	-0.0424482	-0.404479	-0.0658898
	Otu00311	-0.50942	-0.283884	-0.16328	0.204607
	Otu00315	-0.0451147	-0.0418709	-0.385099	-0.0650832
	Otu00318	-0.426673	-0.0831943	-0.110152	-0.127564
	Otu00323	-0.487689	-0.045144	-0.0598092	-0.0695743
	Otu00326	-0.322897	-0.0768751	-0.102164	-0.119034
	Otu00328	0.407619	0.0948115	-0.548846	0.744541
	Otu00332	-0.0331805	0.300506	-0.0365255	-0.0436078
	Otu00333	-0.145029	0.269334	0.141673	0.736909
	Otu00336	-0.494931	-0.0852274	-0.0761762	-0.130255
	Otu00346	-0.0781652	0.154446	-0.0969283	-0.508919
	Otu00351	-0.0496169	-0.047504	-0.571125	-0.0727807
	Otu00353	0.284037	-0.723344	0.0966824	-0.233356
	Otu00355	0.273832	0.573183	0.366433	-0.574222
	Otu00356	0.377285	-0.0466114	-0.0628248	-0.0750746
	Otu00366	-0.0365563	-0.0312449	-0.0419146	0.0562383
	Otu00379	-0.0473803	-0.0447096	-0.482702	-0.0689962
	Otu00383	0.316768	-0.0267564	-0.0360058	-0.0430067
	Otu00411	-0.674787	0.97911	-0.0641986	-0.0766725
	Otu00413	-0.037741	-0.0326869	-0.00534573	-0.0519183
	Otu00417	0.767732	-1.21147	1.59691	-1.0733
	Otu00419	-0.0390875	-0.0747081	-0.0459934	-0.0543839
	Otu00443	-0.924972	2.28715	-0.430688	-1.37331
	Otu00452	0.232495	-0.0282018	-0.0379151	-0.0452073
	Otu00456	-0.458591	-0.0442814	-0.0587186	-0.0684017
	Otu00459	-0.211643	-0.0375707	-0.0501406	-0.0590189
	Otu00486	-0.530581	-0.046502	-0.0615238	-0.0714145
	Otu00487	-0.0973354	-0.034865	-0.0466389	-0.0551149
	Otu00488	0.3693	-0.0258937	-0.0348634	-0.0416842
	Otu00490	0.307278	-0.0269087	-0.0362072	-0.043239
	Otu00528	-0.376766	-0.407815	-0.134012	-0.152246
	Otu00584	0.551	-0.02314	-0.0312038	-0.0374211
	Otu00596	0.458076	-0.0245067	-0.0330225	-0.0395448
	Otu00605	-0.0843215	-1.72718	1.8399	-0.326771
	Otu00617	-0.043499	-0.0398464	-0.310366	-0.0622483
	Otu00628	-0.0272863	-0.03329	-0.0445885	-0.0528075
	Otu00633	-0.0420416	-0.0380241	-0.239182	-0.0596642
	Otu00656	-0.0403826	-0.0359574	-0.0480544	-0.162226
	Otu00712	-0.544336	-0.0469306	-0.0620628	-0.071989
	Otu00725	-0.574075	-0.0478728	-0.063245	-0.0732454
	Otu00738	-0.152679	1.17804	-1.41322	0.405919
	Otu00742	-0.0319785	0.385308	-0.0346583	-0.0414464
	Otu00754	-0.403912	-0.0426932	-0.0567029	-0.0662211
	Otu00766	0.302119	-0.0269958	-0.0363223	-0.0433719
	Otu00770	-0.432288	-0.0435107	-0.0577417	-0.0673469
	Otu00772	0.497488	-0.0239182	-0.03224	-0.0386323
	Otu00786	-0.380928	-0.0419988	-0.0558164	-0.065253
	Otu00789	-0.0453808	-0.0421971	-0.0560733	-0.405368
	Otu00801	-0.520565	-0.0461898	-0.0611307	-0.0709944
	Otu00806	-0.248746	-0.0726226	-0.0967382	-0.113152
	Otu00857	-0.0579533	0.921535	-0.63173	-0.076998
	Otu00874	-0.0351859	0.164493	-0.0397031	-0.0472586
	Otu00887	-0.140787	-0.035818	-0.0478731	-0.0564918
	Otu00901	-0.0307678	0.478486	-0.0327819	-0.0392657
	Otu00905	-0.0265397	0.829624	-0.0265707	-0.0319713
	Otu00958	-0.0464039	-0.0434782	-0.0577038	-0.44999
	Otu00971	-0.0409394	-0.0366788	-0.0489844	-0.196262
	Otu01002	0.0921283	-0.999858	0.533534	0.0249714
	Otu01025	-0.330399	-0.0406461	-0.0540913	-0.0633729
	Otu01066	-0.0374683	-0.0323516	0.0108098	-0.0514228
	Otu01122	-0.362646	0.791868	-0.284045	-0.122014
	Otu01137	-0.0502452	-0.585221	-0.0638183	-0.0738567
	Otu01172	-0.304919	-0.0399156	-0.0531535	-0.0623401
	Otu01174	0.46988	-0.0243235	-0.0327788	-0.0392606
	Otu01175	-0.60159	-0.0488118	-0.0644234	-0.074498
	Otu01206	-0.0461868	-0.0432154	-0.432422	-0.0669449
	Otu01248	-0.0444933	-0.0410895	-0.356485	-0.0639946
	Otu01299	-0.0367715	0.0641444	-0.042242	-0.0501519
	Otu01306	0.194425	-0.0288956	-0.0388298	-0.046258
	Otu01340	-0.300303	-0.0398383	-0.0530565	-0.0622376
	Otu01400	-0.0439358	-0.0403896	-0.330405	-0.0630144
	Otu01403	0.0842237	0.346733	-0.282933	-0.534452
	Otu01412	-0.368376	-0.0416666	-0.0553938	-0.0647943
	Otu01417	-0.0327916	0.328117	-0.0359152	-0.0429028
	Otu01457	-0.0727753	-0.0660897	0.132439	-0.372926
	Otu01471	-0.0380327	-0.0330461	-0.022435	-0.0524478
	Otu01473	-0.0424652	-0.0385512	-0.259919	-0.0604156
	Otu01491	-0.468487	-0.0445856	-0.0591043	-0.0688182
	Otu01557	-0.0523143	-0.661143	-0.0670546	-0.0772712
	Otu01603	-0.0510947	-0.617849	-0.0651567	-0.0752708
	Otu01613	-0.0510507	-0.0492978	-0.625264	-0.0751698
	Otu01654	-0.419181	-0.043129	-0.0572568	-0.0668217
	Otu01722	-0.0509847	-0.613886	-0.0649852	-0.0750893
	Otu01766	-0.0293813	-0.0227899	-0.0307362	0.564661
	Otu01833	0.960514	-0.0417741	-0.474858	-0.0676012
	Otu01854	-0.0372204	0.0342777	-0.0429815	-0.0509879
	Otu01906	-0.0459026	-0.0428577	-0.419861	-0.0664519
	Otu02263	-0.516962	-0.0460787	-0.0609907	-0.0708448
	Otu02287	-0.0564477	0.782342	-0.062135	-0.447276
	Otu02406	-0.523662	-0.0462848	-0.0612504	-0.0711222
	Otu02470	0.40944	-1.14306	-0.558608	0.770716
	Otu02484	-0.0353226	0.1533	-0.0399366	-0.0475237
	Otu02574	-0.0502826	-0.0483373	-0.596571	-0.0738941
	Otu02601	-0.0373812	-0.0322445	0.0160053	-0.0512645
	Otu02686	-0.511108	-0.0458909	-0.0607536	-0.0705903
	Otu02778	-0.043499	-0.0398464	-0.310366	-0.0622483
	Otu02824	-0.0473803	-0.0447096	-0.482702	-0.0689962
	Otu02984	-0.0475627	-0.0449411	-0.490682	-0.0693103
	Otu03125	-0.0489006	-0.532254	-0.0616924	-0.0715955
	Otu03264	-0.366834	-0.0416432	-0.0553649	-0.0647647
	Otu03547	-0.0397417	-0.03516	-0.118835	-0.0555404

## Sheet: 6
Table S6. The AICc and degrees of freedom of a generalized linear mixed model that investigates how variance in the composition of the tissue-specific mosquito microbiomes partitioned among hypothetical groupings of tissues.
	Fixed Effects	Random Effect	DAICc	df	AICc weight
	cg-mo	OTU, OTU x cg-mo	0	7	0.575
	c-g-mo	OTU, OTU x c-g-mo	1	8	0.34
	m-o-cg	OTU, OTU x m-o-cg	4.6	8	0.058
	c-g-m-o	OTU, OTU xc-g-m-o	6.2	9	0.026
	g-o-cm	OTU, OTU x g-o-cm	59.1	8	<0.001
	c-o-gm	OTU, OTU x c-o-gm	79.7	7	<0.001
	o-cgm	OTU, OTU x o-cgm	80.1	7	<0.001
	c-m-go	OTU, OTU x c-m-go	95.7	8	<0.001
	g-m-co	OTU, OTU x g-m-co	96.1	8	<0.001
	g-cmo	OTU, OTU x g-cmo	101.6	7	<0.001
	m-o-cg-null11	OTU	108.3	7	<0.001
	cg-mo -null1	OTU	108.8	6	<0.001
	c-o-gm -null10	OTU	108.8	6	<0.001
	c-g-m-o-null14	OTU	110.2	8	<0.001
	c-g-mo -null8	OTU	110.7	7	<0.001
	m-cgo	OTU, OTU x m-cgo	118.4	7	<0.001
	c-gmo	OTU, OTU x c-gmo	123.1	7	<0.001
	g-o-cm-null12	OTU	125.6	7	<0.001
	o-cgm -null7	OTU	127.4	6	<0.001
	g-m-co -null13	OTU	132.7	7	<0.001
	c-m-go -null9	OTU	133.2	7	<0.001
	c-gmo -null4	OTU	134.5	6	<0.001
	cm-go	OTU, OTU x cm-go	135.1	7	<0.001
	m-cgo-null6	OTU	135.4	6	<0.001
	g-cmo -null5	OTU	135.7	6	<0.001
	none	OTU	141.8	5	<0.001
	cm-go-null2	OTU	143.6	6	<0.001
	co-gm -null3	OTU	143.8	6	<0.001
	co-gm	OTU, OTU x co-gm	145.7	7	<0.001
